# Supplementary material for: Bis(1H-pyrazole-κN 2)bis­(2,4,6-tri­isopropyl­benzoato-κO)cobalt(II)
Source: Acta Crystallogr Sect E Struct Rep Online. 2010 Oct 13;66(Pt 11):m1387. doi: 10.1107/S1600536810039553 (PMC3009229; doi:10.1107/S1600536810039553)
Supplement: Supplementary file 1 [file e-66-m1387-sup1.cif]

##############################################################################
###                                                                        ###
###        Electronic paper (Acta Crystallographica Section E)             ###
###                                                                        ###
##############################################################################
#                                                                            #
# This CIF contains the data in a paper accepted for publication in Acta     #
# Crystallographica Section E. It conforms to the requirements of Notes      #
# for Authors for Section E, and has been peer reviewed under the auspices   #
# of the IUCr Commission on Journals.                                        #
#                                                                            #
# Full details of the Crystallographic Information File format               #
# are given in the paper "The Crystallographic Information File (CIF):       #
# a New Standard Archive File for Crystallography" by S. R. Hall, F. H.      #
# Allen and I. D. Brown [Acta Cryst. (1991), A47, 655-685].                  #
#                                                                            #
# The current version of the core CIF dictionary is obtainable from          #
# ftp://ftp.iucr.org/pub/cif_core.dic. The current version number is 2.4.    #
#                                                                            #
# Software is freely available for graphical display of the structure(s) in  #
# this CIF.  For information consult the CIF home page http://www.iucr.org/  #
# cif/home.html                                                              #
#                                                                            #
# This file may be used for bona fide research purposes within the           #
# scientific community so long as proper attribution is given to the journal # 
# article from which it was obtained.                                        #
#                                                                            #
##############################################################################
                                             
data_I
_audit_creation_method     SHELXL-97
_chemical_name_systematic
;
Bis(1<i>H</i>-pyrazole-\k<i>N</i>^3^)bis(2,4,6-triisopropylbenzoato-
\k<i>O</i>)cobalt(II)
;
_chemical_name_common     ?
_chemical_formula_moiety     'C38 H54 Co N4 O4'
_chemical_formula_sum     'C38 H54 Co N4 O4'
_chemical_formula_iupac     '[Co (C16 H23 O2)2 (C3 H4 N2)2]'
_chemical_formula_weight     689.78
_chemical_melting_point     ?
_symmetry_cell_setting     orthorhombic
_symmetry_space_group_name_H-M     'P b c n'
_symmetry_space_group_name_Hall     '-P 2n 2ab'
loop_
    _symmetry_equiv_pos_as_xyz
    'x, y, z'
    '-x+1/2, -y+1/2, z+1/2'
    '-x, y, -z+1/2'
    'x+1/2, -y+1/2, -z'
    '-x, -y, -z'
    'x-1/2, y-1/2, -z-1/2'
    'x, -y, z-1/2'
    '-x-1/2, y-1/2, z'
_cell_length_a     9.6146(19)
_cell_length_b     12.792(3)
_cell_length_c     31.275(6)
_cell_angle_alpha     90.00
_cell_angle_beta     90.00
_cell_angle_gamma     90.00
_cell_volume     3846.5(13)
_cell_formula_units_Z     4
_cell_measurement_reflns_used     25
_cell_measurement_theta_min     15
_cell_measurement_theta_max     25
_cell_measurement_temperature     153(2)
_exptl_crystal_description     platelet
_exptl_crystal_colour     violet
_exptl_crystal_size_max     0.80
_exptl_crystal_size_mid     0.50
_exptl_crystal_size_min     0.10
_exptl_crystal_density_diffrn     1.191
_exptl_crystal_density_meas     ?
_exptl_crystal_density_method     'not measured'
_exptl_crystal_F_000     1476
_exptl_absorpt_coefficient_mu     0.488
_exptl_absorpt_correction_type     psi-scan
_exptl_absorpt_process_details
;
(North <i>et al.</i>, 1968)
;
_exptl_absorpt_correction_T_min     0.6964
_exptl_absorpt_correction_T_max     0.9529
_exptl_special_details
;
;
_diffrn_ambient_temperature     153(2)
_diffrn_radiation_type     MoK\a
_diffrn_radiation_wavelength     0.71073
_diffrn_radiation_source     'fine-focus sealed tube'
_diffrn_radiation_monochromator     graphite
_diffrn_measurement_device_type     'Stoe STADI4'
_diffrn_measurement_method     'omega-theta-scans'
_diffrn_detector_area_resol_mean     ?
_diffrn_reflns_number     6256
_diffrn_reflns_av_R_equivalents     0.0709
_diffrn_reflns_av_sigmaI/netI     0.0736
_diffrn_reflns_theta_min     2.49
_diffrn_reflns_theta_max     24.97
_diffrn_reflns_theta_full     24.97
_diffrn_measured_fraction_theta_max     1.000
_diffrn_measured_fraction_theta_full     1.000
_diffrn_reflns_limit_h_min     -11
_diffrn_reflns_limit_h_max     11
_diffrn_reflns_limit_k_min     -15
_diffrn_reflns_limit_k_max     0
_diffrn_reflns_limit_l_min     -37
_diffrn_reflns_limit_l_max     0
_diffrn_standards_number     3
_diffrn_standards_interval_count     ?
_diffrn_standards_interval_time     120
_diffrn_standards_decay_%     3
_refine_special_details
;
Refinement of <i>F</i>^2^ against ALL reflections. The weighted <i>R</i>-factor
<i>wR</i> and goodness of fit <i>S</i> are based on <i>F</i>^2^, conventional
<i>R</i>-factors <i>R</i> are based on <i>F</i>, with <i>F</i> set to zero for
negative <i>F</i>^2^. The threshold expression of <i>F</i>^2^ >
\s(<i>F</i>^2^) is used only for calculating <i>R</i>-factors(gt) <i>etc</i>.
and is not relevant to the choice of reflections for refinement.
<i>R</i>-factors based on <i>F</i>^2^ are statistically about twice as large
as those based on <i>F</i>, and <i>R</i>- factors based on ALL data will be
even larger.
;
_reflns_number_total     3378
_reflns_number_gt     2073
_reflns_threshold_expression     >2sigma(I)
_refine_ls_structure_factor_coef     Fsqd
_refine_ls_matrix_type     full
_refine_ls_R_factor_all     0.1257
_refine_ls_R_factor_gt     0.0666
_refine_ls_wR_factor_gt     0.1418
_refine_ls_wR_factor_ref     0.1725
_refine_ls_goodness_of_fit_ref     1.085
_refine_ls_restrained_S_all     1.085
_refine_ls_number_reflns     3378
_refine_ls_number_parameters     213
_refine_ls_number_restraints     0
_refine_ls_hydrogen_treatment     constr
_refine_ls_weighting_scheme     calc
_refine_ls_weighting_details
         'calc w=1/[\s^2^(Fo^2^)+(0.0566P)^2^+5.5300P] where P=(Fo^2^+2Fc^2^)/3'
_atom_sites_solution_hydrogens     geom
_atom_sites_solution_primary     direct
_atom_sites_solution_secondary     difmap
_refine_ls_shift/su_max     0.000
_refine_ls_shift/su_mean     0.000
_refine_diff_density_max     0.433
_refine_diff_density_min     -0.482
_refine_ls_extinction_method     none
_refine_ls_extinction_coef     ?
loop_
    _atom_type_symbol
    _atom_type_description
    _atom_type_scat_dispersion_real
    _atom_type_scat_dispersion_imag
    _atom_type_scat_source
    'C' 'C' 0.0033 0.0016
                         'International Tables Vol C Tables 4.2.6.8 and 6.1.1.4'
    'H' 'H' 0.0000 0.0000
                         'International Tables Vol C Tables 4.2.6.8 and 6.1.1.4'
    'N' 'N' 0.0061 0.0033
                         'International Tables Vol C Tables 4.2.6.8 and 6.1.1.4'
    'O' 'O' 0.0106 0.0060
                         'International Tables Vol C Tables 4.2.6.8 and 6.1.1.4'
    'Co' 'Co' 0.3494 0.9721
                         'International Tables Vol C Tables 4.2.6.8 and 6.1.1.4'
_computing_data_collection     'DIF4 (Stoe & Cie, 1992)'
_computing_cell_refinement     'DIF4 (Stoe & Cie, 1992)'
_computing_data_reduction     'REDU4 (Stoe & Cie, 1992)'
_computing_structure_solution     'SHELXS97 (Sheldrick, 2008)'
_computing_structure_refinement     'SHELXL97 (Sheldrick, 2008)'
_computing_molecular_graphics     'XP (Sheldrick, 2008)'
_computing_publication_material     'SHELXL97 (Sheldrick, 2008)'
loop_
    _atom_site_type_symbol
    _atom_site_label
    _atom_site_fract_x
    _atom_site_fract_y
    _atom_site_fract_z
    _atom_site_U_iso_or_equiv
    _atom_site_adp_type
    _atom_site_calc_flag
    _atom_site_refinement_flags
    _atom_site_occupancy
    _atom_site_disorder_assembly
    _atom_site_disorder_group
    Co Co1 0.0000 0.38310(6) 0.2500 0.0350(3) Uani d S 1 . .
    O O1 0.0464(3) 0.4910(2) 0.20630(10) 0.0408(8) Uani d . 1 . .
    O O2 0.0446(4) 0.3536(2) 0.16381(11) 0.0516(9) Uani d . 1 . .
    N N1 0.1650(4) 0.2895(3) 0.25715(12) 0.0407(9) Uani d . 1 . .
    N N2 0.2189(6) 0.2259(4) 0.22795(17) 0.0756(15) Uani d . 1 . .
    H H2 0.1940 0.2265 0.2009 0.091 Uiso calc R 1 . .
    C C1 0.1346(5) 0.5130(4) 0.13559(15) 0.0406(11) Uani d . 1 . .
    C C2 0.2789(5) 0.5234(4) 0.13413(17) 0.0514(13) Uani d . 1 . .
    C C3 0.3346(6) 0.5847(5) 0.1010(2) 0.0731(18) Uani d . 1 . .
    H H3 0.4323 0.5955 0.0999 0.088 Uiso calc R 1 . .
    C C4 0.2509(7) 0.6304(5) 0.0697(2) 0.0778(19) Uani d . 1 . .
    C C5 0.1112(7) 0.6181(5) 0.07273(19) 0.0701(17) Uani d . 1 . .
    H H5 0.0537 0.6506 0.0519 0.084 Uiso calc R 1 . .
    C C6 0.0485(5) 0.5603(4) 0.10495(16) 0.0501(13) Uani d . 1 . .
    C C7 0.3722(6) 0.4637(5) 0.16474(19) 0.0630(16) Uani d . 1 . .
    H H7A 0.3170 0.4485 0.1911 0.076 Uiso calc R 1 . .
    C C8 0.4125(7) 0.3596(5) 0.1447(2) 0.090(2) Uani d . 1 . .
    H H8A 0.3282 0.3214 0.1365 0.135 Uiso calc R 1 . .
    H H8B 0.4656 0.3182 0.1654 0.135 Uiso calc R 1 . .
    H H8C 0.4696 0.3722 0.1193 0.135 Uiso calc R 1 . .
    C C9 0.5041(7) 0.5219(6) 0.1784(3) 0.099(2) Uani d . 1 . .
    H H9A 0.4785 0.5884 0.1918 0.149 Uiso calc R 1 . .
    H H9B 0.5622 0.5354 0.1532 0.149 Uiso calc R 1 . .
    H H9C 0.5561 0.4791 0.1989 0.149 Uiso calc R 1 . .
    C C10 0.3147(9) 0.6955(6) 0.0337(3) 0.113(3) Uani d . 1 . .
    H H10A 0.2387 0.6935 0.0119 0.135 Uiso calc R 1 . .
    C C11 0.4247(10) 0.6439(8) 0.0113(3) 0.143(4) Uani d . 1 . .
    H H11A 0.4581 0.6889 -0.0119 0.214 Uiso calc R 1 . .
    H H11B 0.3901 0.5780 -0.0007 0.214 Uiso calc R 1 . .
    H H11C 0.5013 0.6293 0.0311 0.214 Uiso calc R 1 . .
    C C12 0.3206(11) 0.8054(6) 0.0431(2) 0.134(4) Uani d . 1 . .
    H H12A 0.3590 0.8429 0.0185 0.200 Uiso calc R 1 . .
    H H12B 0.3800 0.8170 0.0681 0.200 Uiso calc R 1 . .
    H H12C 0.2266 0.8313 0.0491 0.200 Uiso calc R 1 . .
    C C13 -0.1072(6) 0.5466(4) 0.10610(17) 0.0563(14) Uani d . 1 . .
    H H13A -0.1330 0.5261 0.1359 0.068 Uiso calc R 1 . .
    C C14 -0.1865(6) 0.6474(5) 0.0955(2) 0.079(2) Uani d . 1 . .
    H H14A -0.1570 0.7032 0.1150 0.118 Uiso calc R 1 . .
    H H14B -0.2866 0.6353 0.0988 0.118 Uiso calc R 1 . .
    H H14C -0.1666 0.6680 0.0659 0.118 Uiso calc R 1 . .
    C C15 -0.1521(8) 0.4578(6) 0.0765(2) 0.106(3) Uani d . 1 . .
    H H15A -0.1009 0.3941 0.0839 0.160 Uiso calc R 1 . .
    H H15B -0.1320 0.4769 0.0468 0.160 Uiso calc R 1 . .
    H H15C -0.2521 0.4455 0.0798 0.160 Uiso calc R 1 . .
    C C16 0.2320(6) 0.2617(4) 0.29427(18) 0.0594(15) Uani d . 1 . .
    H H16 0.2176 0.2921 0.3216 0.071 Uiso calc R 1 . .
    C C17 0.3225(6) 0.1830(4) 0.2852(2) 0.0651(17) Uani d . 1 . .
    H H17 0.3820 0.1489 0.3050 0.078 Uiso calc R 1 . .
    C C18 0.3129(4) 0.1623(3) 0.24355(14) 0.0316(10) Uani d . 1 . .
    H H18 0.3642 0.1113 0.2281 0.038 Uiso calc R 1 . .
    C C19 0.0713(5) 0.4460(4) 0.16973(15) 0.0375(11) Uani d . 1 . .
loop_
    _atom_site_aniso_label
    _atom_site_aniso_U_11
    _atom_site_aniso_U_22
    _atom_site_aniso_U_33
    _atom_site_aniso_U_12
    _atom_site_aniso_U_13
    _atom_site_aniso_U_23
    Co1 0.0309(4) 0.0278(4) 0.0463(5) 0.000 0.0002(4) 0.000
    O1 0.0410(18) 0.0424(18) 0.0391(18) 0.0000(14) 0.0033(15) 0.0010(15)
    O2 0.060(2) 0.0385(19) 0.057(2) -0.0102(16) 0.0027(17) -0.0018(16)
    N1 0.040(2) 0.0349(19) 0.048(3) 0.0090(17) -0.0004(19) -0.0039(19)
    N2 0.079(4) 0.069(3) 0.079(4) -0.004(3) 0.001(3) -0.002(3)
    C1 0.044(3) 0.039(3) 0.038(3) 0.000(2) 0.008(2) 0.002(2)
    C2 0.044(3) 0.052(3) 0.059(3) 0.003(2) 0.014(3) 0.004(3)
    C3 0.055(4) 0.070(4) 0.095(5) -0.005(3) 0.033(4) 0.012(4)
    C4 0.079(4) 0.065(4) 0.090(5) 0.014(3) 0.038(4) 0.032(4)
    C5 0.071(4) 0.077(4) 0.063(4) 0.021(3) 0.020(3) 0.030(3)
    C6 0.058(3) 0.048(3) 0.045(3) 0.003(3) 0.006(3) 0.010(3)
    C7 0.042(3) 0.079(4) 0.068(4) -0.001(3) 0.002(3) 0.006(3)
    C8 0.081(5) 0.082(5) 0.107(6) 0.023(4) -0.008(4) 0.011(4)
    C9 0.049(3) 0.116(6) 0.133(7) -0.003(4) -0.013(4) -0.012(5)
    C10 0.113(6) 0.087(6) 0.138(7) 0.013(5) 0.071(6) 0.051(5)
    C11 0.138(8) 0.177(10) 0.113(7) 0.020(7) 0.069(6) 0.060(7)
    C12 0.221(11) 0.100(6) 0.079(5) -0.080(7) 0.038(6) 0.004(5)
    C13 0.052(3) 0.069(4) 0.048(3) 0.002(3) 0.000(3) 0.008(3)
    C14 0.054(4) 0.099(5) 0.084(5) 0.023(4) 0.002(3) 0.025(4)
    C15 0.076(5) 0.121(7) 0.122(7) -0.009(5) -0.014(5) -0.031(5)
    C16 0.054(3) 0.069(4) 0.055(3) 0.024(3) -0.008(3) -0.007(3)
    C17 0.046(3) 0.062(4) 0.088(5) 0.026(3) -0.006(3) 0.017(3)
    C18 0.034(2) 0.0270(19) 0.034(3) 0.0153(18) 0.002(2) 0.0022(19)
    C19 0.032(2) 0.045(3) 0.036(3) 0.000(2) -0.004(2) 0.001(2)
_geom_special_details
;
All e.s.d.'s (except the e.s.d. in the dihedral angle between two l.s. planes)
are estimated using the full covariance matrix. The cell e.s.d.'s are taken
into account individually in the estimation of e.s.d.'s in distances, angles
and torsion angles; correlations between e.s.d.'s in cell parameters are only
used when they are defined by crystal symmetry. An approximate (isotropic)
treatment of cell e.s.d.'s is used for estimating e.s.d.'s involving l.s.
planes.
;
loop_
    _geom_bond_atom_site_label_1
    _geom_bond_atom_site_label_2
    _geom_bond_site_symmetry_2
    _geom_bond_distance
    _geom_bond_publ_flag
    Co1 O1 3 1.993(3) ?
    Co1 O1 . 1.993(3) ?
    Co1 N1 . 2.000(4) ?
    Co1 N1 3 2.000(4) ?
    O1 C19 . 1.303(5) ?
    O2 C19 . 1.223(5) ?
    N1 N2 . 1.328(6) ?
    N1 C16 . 1.375(6) ?
    N2 C18 . 1.310(6) ?
    N2 H2 . 0.8800 ?
    C1 C2 . 1.394(7) ?
    C1 C6 . 1.403(7) ?
    C1 C19 . 1.499(6) ?
    C2 C3 . 1.404(7) ?
    C2 C7 . 1.518(7) ?
    C3 C4 . 1.397(9) ?
    C3 H3 . 0.9500 ?
    C4 C5 . 1.355(9) ?
    C4 C10 . 1.529(8) ?
    C5 C6 . 1.388(7) ?
    C5 H5 . 0.9500 ?
    C6 C13 . 1.507(8) ?
    C7 C8 . 1.522(8) ?
    C7 C9 . 1.531(8) ?
    C7 H7A . 1.0000 ?
    C8 H8A . 0.9800 ?
    C8 H8B . 0.9800 ?
    C8 H8C . 0.9800 ?
    C9 H9A . 0.9800 ?
    C9 H9B . 0.9800 ?
    C9 H9C . 0.9800 ?
    C10 C11 . 1.431(10) ?
    C10 C12 . 1.437(10) ?
    C10 H10A . 1.0000 ?
    C11 H11A . 0.9800 ?
    C11 H11B . 0.9800 ?
    C11 H11C . 0.9800 ?
    C12 H12A . 0.9800 ?
    C12 H12B . 0.9800 ?
    C12 H12C . 0.9800 ?
    C13 C15 . 1.527(8) ?
    C13 C14 . 1.534(8) ?
    C13 H13A . 1.0000 ?
    C14 H14A . 0.9800 ?
    C14 H14B . 0.9800 ?
    C14 H14C . 0.9800 ?
    C15 H15A . 0.9800 ?
    C15 H15B . 0.9800 ?
    C15 H15C . 0.9800 ?
    C16 C17 . 1.360(7) ?
    C16 H16 . 0.9500 ?
    C17 C18 . 1.331(7) ?
    C17 H17 . 0.9500 ?
    C18 H18 . 0.9500 ?
loop_
    _geom_angle_atom_site_label_1
    _geom_angle_atom_site_label_2
    _geom_angle_atom_site_label_3
    _geom_angle_site_symmetry_1
    _geom_angle_site_symmetry_3
    _geom_angle
    _geom_angle_publ_flag
    O1 Co1 O1 3 . 92.32(18) ?
    O1 Co1 N1 3 . 121.02(14) ?
    O1 Co1 N1 . . 108.28(14) ?
    O1 Co1 N1 3 3 108.28(14) ?
    O1 Co1 N1 . 3 121.02(14) ?
    N1 Co1 N1 . 3 106.5(2) ?
    C19 O1 Co1 . . 109.7(3) ?
    N2 N1 C16 . . 103.8(4) ?
    N2 N1 Co1 . . 126.8(3) ?
    C16 N1 Co1 . . 128.4(3) ?
    C18 N2 N1 . . 113.2(5) ?
    C18 N2 H2 . . 123.4 ?
    N1 N2 H2 . . 123.4 ?
    C2 C1 C6 . . 121.6(5) ?
    C2 C1 C19 . . 118.8(4) ?
    C6 C1 C19 . . 119.5(4) ?
    C1 C2 C3 . . 117.2(5) ?
    C1 C2 C7 . . 121.3(5) ?
    C3 C2 C7 . . 121.4(5) ?
    C4 C3 C2 . . 122.1(6) ?
    C4 C3 H3 . . 118.9 ?
    C2 C3 H3 . . 118.9 ?
    C5 C4 C3 . . 118.2(5) ?
    C5 C4 C10 . . 120.9(7) ?
    C3 C4 C10 . . 120.9(7) ?
    C4 C5 C6 . . 122.9(6) ?
    C4 C5 H5 . . 118.5 ?
    C6 C5 H5 . . 118.5 ?
    C5 C6 C1 . . 117.9(5) ?
    C5 C6 C13 . . 120.7(5) ?
    C1 C6 C13 . . 121.3(5) ?
    C2 C7 C8 . . 109.3(5) ?
    C2 C7 C9 . . 114.9(5) ?
    C8 C7 C9 . . 109.2(5) ?
    C2 C7 H7A . . 107.7 ?
    C8 C7 H7A . . 107.7 ?
    C9 C7 H7A . . 107.7 ?
    C7 C8 H8A . . 109.5 ?
    C7 C8 H8B . . 109.5 ?
    H8A C8 H8B . . 109.5 ?
    C7 C8 H8C . . 109.5 ?
    H8A C8 H8C . . 109.5 ?
    H8B C8 H8C . . 109.5 ?
    C7 C9 H9A . . 109.5 ?
    C7 C9 H9B . . 109.5 ?
    H9A C9 H9B . . 109.5 ?
    C7 C9 H9C . . 109.5 ?
    H9A C9 H9C . . 109.5 ?
    H9B C9 H9C . . 109.5 ?
    C11 C10 C12 . . 121.6(8) ?
    C11 C10 C4 . . 113.9(6) ?
    C12 C10 C4 . . 113.5(7) ?
    C11 C10 H10A . . 101.2 ?
    C12 C10 H10A . . 101.2 ?
    C4 C10 H10A . . 101.2 ?
    C10 C11 H11A . . 109.5 ?
    C10 C11 H11B . . 109.5 ?
    H11A C11 H11B . . 109.5 ?
    C10 C11 H11C . . 109.5 ?
    H11A C11 H11C . . 109.5 ?
    H11B C11 H11C . . 109.5 ?
    C10 C12 H12A . . 109.5 ?
    C10 C12 H12B . . 109.5 ?
    H12A C12 H12B . . 109.5 ?
    C10 C12 H12C . . 109.5 ?
    H12A C12 H12C . . 109.5 ?
    H12B C12 H12C . . 109.5 ?
    C6 C13 C15 . . 110.6(5) ?
    C6 C13 C14 . . 113.0(5) ?
    C15 C13 C14 . . 110.7(5) ?
    C6 C13 H13A . . 107.4 ?
    C15 C13 H13A . . 107.4 ?
    C14 C13 H13A . . 107.4 ?
    C13 C14 H14A . . 109.5 ?
    C13 C14 H14B . . 109.5 ?
    H14A C14 H14B . . 109.5 ?
    C13 C14 H14C . . 109.5 ?
    H14A C14 H14C . . 109.5 ?
    H14B C14 H14C . . 109.5 ?
    C13 C15 H15A . . 109.5 ?
    C13 C15 H15B . . 109.5 ?
    H15A C15 H15B . . 109.5 ?
    C13 C15 H15C . . 109.5 ?
    H15A C15 H15C . . 109.5 ?
    H15B C15 H15C . . 109.5 ?
    C17 C16 N1 . . 108.3(5) ?
    C17 C16 H16 . . 125.8 ?
    N1 C16 H16 . . 125.8 ?
    C18 C17 C16 . . 107.9(5) ?
    C18 C17 H17 . . 126.0 ?
    C16 C17 H17 . . 126.0 ?
    N2 C18 C17 . . 106.8(4) ?
    N2 C18 H18 . . 126.6 ?
    C17 C18 H18 . . 126.6 ?
    O2 C19 O1 . . 121.5(4) ?
    O2 C19 C1 . . 122.0(4) ?
    O1 C19 C1 . . 116.5(4) ?
loop_
    _geom_torsion_atom_site_label_1
    _geom_torsion_atom_site_label_2
    _geom_torsion_atom_site_label_3
    _geom_torsion_atom_site_label_4
    _geom_torsion_site_symmetry_1
    _geom_torsion_site_symmetry_2
    _geom_torsion_site_symmetry_3
    _geom_torsion_site_symmetry_4
    _geom_torsion
    _geom_torsion_publ_flag
    O1 Co1 O1 C19 3 . . . -174.0(3) ?
    N1 Co1 O1 C19 . . . . 62.1(3) ?
    N1 Co1 O1 C19 3 . . . -61.0(3) ?
    O1 Co1 N1 N2 3 . . . -169.3(4) ?
    O1 Co1 N1 N2 . . . . -64.9(4) ?
    N1 Co1 N1 N2 3 . . . 66.7(4) ?
    O1 Co1 N1 C16 3 . . . 23.7(5) ?
    O1 Co1 N1 C16 . . . . 128.1(4) ?
    N1 Co1 N1 C16 3 . . . -100.4(5) ?
    C16 N1 N2 C18 . . . . -0.3(6) ?
    Co1 N1 N2 C18 . . . . -169.9(3) ?
    C6 C1 C2 C3 . . . . 1.0(8) ?
    C19 C1 C2 C3 . . . . 178.4(5) ?
    C6 C1 C2 C7 . . . . -174.0(5) ?
    C19 C1 C2 C7 . . . . 3.4(8) ?
    C1 C2 C3 C4 . . . . -2.5(9) ?
    C7 C2 C3 C4 . . . . 172.5(6) ?
    C2 C3 C4 C5 . . . . 2.8(10) ?
    C2 C3 C4 C10 . . . . -179.2(6) ?
    C3 C4 C5 C6 . . . . -1.6(11) ?
    C10 C4 C5 C6 . . . . -179.6(6) ?
    C4 C5 C6 C1 . . . . 0.2(9) ?
    C4 C5 C6 C13 . . . . -178.2(6) ?
    C2 C1 C6 C5 . . . . 0.1(8) ?
    C19 C1 C6 C5 . . . . -177.3(5) ?
    C2 C1 C6 C13 . . . . 178.5(5) ?
    C19 C1 C6 C13 . . . . 1.2(8) ?
    C1 C2 C7 C8 . . . . 90.8(7) ?
    C3 C2 C7 C8 . . . . -84.0(7) ?
    C1 C2 C7 C9 . . . . -146.0(6) ?
    C3 C2 C7 C9 . . . . 39.2(8) ?
    C5 C4 C10 C11 . . . . -130.1(9) ?
    C3 C4 C10 C11 . . . . 51.9(11) ?
    C5 C4 C10 C12 . . . . 85.1(11) ?
    C3 C4 C10 C12 . . . . -92.8(10) ?
    C5 C6 C13 C15 . . . . 82.9(7) ?
    C1 C6 C13 C15 . . . . -95.5(6) ?
    C5 C6 C13 C14 . . . . -41.9(8) ?
    C1 C6 C13 C14 . . . . 139.7(5) ?
    N2 N1 C16 C17 . . . . 0.1(6) ?
    Co1 N1 C16 C17 . . . . 169.4(4) ?
    N1 C16 C17 C18 . . . . 0.2(7) ?
    N1 N2 C18 C17 . . . . 0.4(6) ?
    C16 C17 C18 N2 . . . . -0.4(6) ?
    Co1 O1 C19 O2 . . . . 11.3(5) ?
    Co1 O1 C19 C1 . . . . -168.4(3) ?
    C2 C1 C19 O2 . . . . -93.1(6) ?
    C6 C1 C19 O2 . . . . 84.3(6) ?
    C2 C1 C19 O1 . . . . 86.6(6) ?
    C6 C1 C19 O1 . . . . -95.9(5) ?
data_New_Global_Publ_Block
_journal_date_recd_electronic     2010-09-22
_journal_date_accepted     2010-10-04
_journal_name_full     'Acta Crystallographica, Section E'
_journal_year     2010
_journal_volume     66
_journal_issue     11
_journal_page_first     m1387
_journal_page_last     m1387
_journal_paper_category     QM
_journal_coeditor_code     FJ2344
_publ_contact_author_name     'Frank T. Edelmann'
_publ_contact_author_address
;
Chemisches Institut der Otto-von-Guericke-Universit\"at
Universit\"atsplatz 2
D-39116 Magdeburg
Germany
;
_publ_contact_author_email     'frank.edelmann@ovgu.de'
_publ_contact_author_fax     '+49-391-67-12933'
_publ_contact_author_phone     '+49-391-67-18327'
_publ_section_title
;\
Bis(1<i>H</i>-pyrazole-\k<i>N</i>^3^)bis(2,4,6-triisopropylbenzoato-\
\k<i>O</i>)cobalt(II)
;
loop_
    _publ_author_name
    _publ_author_footnote
    _publ_author_address
    'Hrib, Cristian G.' ?
;
Chemisches Institut der Otto-von-Guericke-Universit\"at
Universit\"atsplatz 2
D-39116 Magdeburg
Germany
;
    'Blaurock, Steffen' ?
;
Chemisches Institut der Otto-von-Guericke-Universit\"at
Universit\"atsplatz 2
D-39116 Magdeburg
Germany
;
    'Edelmann, Frank T.' .
;
Chemisches Institut der Otto-von-Guericke-Universit\"at
Universit\"atsplatz 2
D-39116 Magdeburg
Germany
;
_publ_section_synopsis     .
