# Supplementary material for: Bis(1H-pyrazole-κN 2)bis­(2,4,6-tri­isopropyl­benzoato-κO)cobalt(II)
Source: Acta Crystallogr Sect E Struct Rep Online. 2010 Oct 13;66(Pt 11):m1387. doi: 10.1107/S1600536810039553 (PMC3009229; doi:10.1107/S1600536810039553)
Supplement: Supplementary file 2 [file e-66-m1387-Isup2.hkl]

# 
# h,k,l, Fc-squared, Fo-squared, sigma(Fo-squared) and status flag 
# 
data_I
_shelx_title ' s491a in Pbcn' 
_shelx_refln_list_code          4 
_shelx_F_calc_maximum      309.64 
_exptl_crystal_F_000      1476.00 
_reflns_d_resolution_high  0.8417 
 
loop_ 
 _symmetry_equiv_pos_as_xyz 
 'x, y, z' 
 '-x+1/2, -y+1/2, z+1/2' 
 '-x, y, -z+1/2' 
 'x+1/2, -y+1/2, -z' 
 '-x, -y, -z' 
 'x-1/2, y-1/2, -z-1/2' 
 'x, -y, z-1/2' 
 '-x-1/2, y-1/2, z' 
 
_cell_length_a     9.6146 
_cell_length_b    12.7921 
_cell_length_c    31.2748 
_cell_angle_alpha  90.000 
_cell_angle_beta   90.000 
_cell_angle_gamma  90.000 
 
_shelx_F_squared_multiplier     1.000 
 
loop_ 
 _refln_index_h 
 _refln_index_k 
 _refln_index_l 
 _refln_F_squared_calc 
 _refln_F_squared_meas 
 _refln_F_squared_sigma 
 _refln_observed_status 
   2   0   0       17.64       39.14     33.94 o 
   4   0   0     2049.91     1878.48     81.72 o 
   6   0   0     5354.02     5584.92    157.71 o 
   8   0   0      203.54      154.53     61.44 o 
  10   0   0      196.59      294.08     65.76 o 
   1   1   0    50186.64    46124.95    770.56 o 
   3   1   0      538.27      474.14     30.87 o 
   5   1   0      178.01       66.79     50.78 o 
   7   1   0      401.81      462.67     36.79 o 
   9   1   0       71.03       91.26     45.75 o 
  11   1   0      105.09       91.23     69.25 o 
   0   2   0     7285.81     7336.72     80.66 o 
   2   2   0    50058.16    44677.47    530.42 o 
   4   2   0     1187.81     1228.25     76.17 o 
   6   2   0      223.11      249.47     28.14 o 
   8   2   0      618.93      580.75     43.80 o 
  10   2   0       15.46        8.18     68.94 o 
   1   3   0     2008.96     1898.23     43.24 o 
   3   3   0      673.97      904.77     39.20 o 
   5   3   0    12929.90    13272.04    214.21 o 
   7   3   0     1485.35     1446.37     66.80 o 
   9   3   0      401.40      493.78     42.86 o 
  11   3   0      629.27      582.50     58.93 o 
   0   4   0     2340.71     2440.02     72.55 o 
   2   4   0    11658.93     9184.52     98.74 o 
   4   4   0     2964.77     3141.87     72.34 o 
   6   4   0     1230.86     1323.80     59.85 o 
   8   4   0      154.91      104.89     38.24 o 
  10   4   0     1185.36     1005.02     63.87 o 
   1   5   0      299.33      320.42     24.96 o 
   3   5   0    12713.59    13145.63    136.72 o 
   5   5   0     1966.30     1946.92     65.88 o 
   7   5   0      268.87      283.74     34.50 o 
   9   5   0     3339.94     3172.80    117.99 o 
   0   6   0     9008.76    10899.39    171.64 o 
   2   6   0       18.46       23.05     27.03 o 
   4   6   0      140.62       96.26     40.82 o 
   6   6   0       87.60      118.99     32.12 o 
   8   6   0      531.71      562.48     53.38 o 
  10   6   0       10.46      -43.29     43.29 o 
   1   7   0     1782.80     1963.75     60.96 o 
   3   7   0      329.93      225.46     27.67 o 
   5   7   0     1880.26     1887.08     71.15 o 
   7   7   0      147.14      122.39     40.98 o 
   9   7   0       49.28      168.05     39.20 o 
   0   8   0     4265.18     4177.98    127.65 o 
   2   8   0     3943.88     3605.62    173.80 o 
   4   8   0     5179.88     5000.02    154.53 o 
   6   8   0       97.65       79.94     39.30 o 
   8   8   0     1865.84     1880.08     92.80 o 
   1   9   0     1342.36     1292.49     59.74 o 
   3   9   0     1850.86     1822.86     88.59 o 
   5   9   0      306.80      313.25     35.06 o 
   7   9   0     2398.47     2398.48     98.10 o 
   9   9   0      567.63      497.05     50.47 o 
   0  10   0        1.80       -9.08     46.02 o 
   2  10   0       59.13       79.19     36.85 o 
   4  10   0       70.86      119.34     32.93 o 
   6  10   0     1261.42     1218.10     82.91 o 
   8  10   0      250.34      201.95     51.00 o 
   1  11   0      230.47      273.68     33.50 o 
   3  11   0      202.50      258.66     32.95 o 
   5  11   0        5.69       38.52     66.07 o 
   7  11   0       19.26       -2.54     65.59 o 
   0  12   0     1271.21     1110.74    103.67 o 
   2  12   0      616.07      626.49     46.37 o 
   4  12   0      194.05      260.10     78.28 o 
   6  12   0      152.68      233.50     61.66 o 
   1  13   0      342.96      385.94     43.42 o 
   3  13   0      318.79      318.79     41.30 o 
   5  13   0      244.69      277.82     42.52 o 
   0  14   0        1.65      -54.39     54.39 o 
   2  14   0       31.31       99.57     40.70 o 
   4  14   0      112.58      116.36     54.35 o 
   1  15   0       97.00       64.29     50.25 o 
   1   1   1     7332.48     6811.92    140.25 o 
   2   1   1     6524.27     6640.72    129.67 o 
   3   1   1     5067.41     5787.73     87.32 o 
   4   1   1     1428.17     1411.74     47.52 o 
   5   1   1     5596.23     5338.00     92.84 o 
   6   1   1      629.88      733.53     58.18 o 
   7   1   1      419.28      414.64     51.26 o 
   8   1   1       35.84      -16.74     39.14 o 
   9   1   1      439.65      472.00     42.67 o 
  10   1   1       54.19       90.02     49.15 o 
  11   1   1        1.67      -29.22     95.29 o 
   0   2   1     1470.57     1299.66     41.08 o 
   1   2   1     2480.76     2366.28     69.95 o 
   2   2   1    39416.50    38504.37    181.60 o 
   3   2   1      173.30       24.43     46.37 o 
   4   2   1     4588.80     4636.55     79.22 o 
   5   2   1        7.95        0.04     31.38 o 
   6   2   1      761.57      569.51     48.13 o 
   7   2   1      108.80      109.76     38.61 o 
   8   2   1     1565.30     1516.35     71.66 o 
   9   2   1       89.46      104.45     34.79 o 
  10   2   1      124.09      166.45     48.24 o 
  11   2   1       11.15       -7.52     44.39 o 
   1   3   1     3191.97     2988.18     50.65 o 
   2   3   1      662.59      658.97     86.44 o 
   3   3   1    19241.09    18245.16    151.10 o 
   4   3   1        2.80      -24.86     24.86 o 
   5   3   1     2246.45     2125.44     63.86 o 
   6   3   1      145.25      123.24     39.67 o 
   7   3   1     1548.98     1692.40     69.44 o 
   8   3   1       42.55      -20.61     80.97 o 
   9   3   1       94.64       96.00     42.52 o 
  10   3   1       19.08       45.27     65.67 o 
  11   3   1      415.46      605.01     58.31 o 
   0   4   1      107.56       69.20     35.09 o 
   1   4   1     2561.16     2495.10     52.94 o 
   2   4   1      980.47     1006.35     60.65 o 
   3   4   1        0.01      -17.76     28.65 o 
   4   4   1       14.26       18.31     27.08 o 
   5   4   1      140.35       96.92     26.03 o 
   6   4   1      186.48      238.87     28.67 o 
   7   4   1      414.25      370.73     36.32 o 
   8   4   1      100.70       90.05     36.87 o 
   9   4   1       13.46      -38.54     38.54 o 
  10   4   1       91.38       98.98     46.36 o 
  11   4   1        6.13        1.30     44.47 o 
   1   5   1       67.20       92.29     22.83 o 
   2   5   1      315.32      325.32     25.47 o 
   3   5   1     9262.25     9489.47    257.94 o 
   4   5   1       74.31      144.00     31.38 o 
   5   5   1      334.54      408.61     39.93 o 
   6   5   1      273.14      318.69     65.37 o 
   7   5   1     1832.39     2143.15     79.98 o 
   8   5   1      273.00      318.49     52.45 o 
   9   5   1      204.63       83.52     48.07 o 
  10   5   1        4.18      -39.18     39.18 o 
   0   6   1     3764.15     3480.95     99.53 o 
   1   6   1        0.72      -21.13     23.80 o 
   2   6   1     8479.07     8833.44    149.99 o 
   3   6   1      494.81      444.28     31.29 o 
   4   6   1     6173.07     5497.21    145.01 o 
   5   6   1       29.33       68.90     29.97 o 
   6   6   1     1469.44     1521.10     67.82 o 
   7   6   1      473.43      483.13     40.36 o 
   8   6   1     1043.65     1127.76     71.62 o 
   9   6   1        0.02      -31.27     35.82 o 
  10   6   1      636.58      827.98     61.65 o 
   1   7   1     3586.23     3690.54     79.51 o 
   2   7   1      280.61      335.09     27.06 o 
   3   7   1       11.59       35.86     62.06 o 
   4   7   1        0.24      -38.26     38.26 o 
   5   7   1     2486.10     2425.67     83.97 o 
   6   7   1      125.95      204.12     29.52 o 
   7   7   1     1524.81     1557.72     74.45 o 
   8   7   1      197.44      141.77     41.11 o 
   9   7   1      484.97      603.70     59.94 o 
  10   7   1        1.71       51.05     76.69 o 
   0   8   1      656.51      698.89     62.59 o 
   1   8   1      312.16      180.13    123.28 o 
   2   8   1      376.96      486.75     69.20 o 
   3   8   1      330.57      411.74     32.44 o 
   4   8   1      410.23      457.70     51.75 o 
   5   8   1        5.65       84.00     30.82 o 
   6   8   1     1091.31     1052.86     63.18 o 
   7   8   1       17.41      -13.58     52.01 o 
   8   8   1      118.31      180.54    142.77 o 
   9   8   1       18.14      -17.28     82.20 o 
   1   9   1      601.86      656.97     45.76 o 
   2   9   1      272.85      258.18     28.97 o 
   3   9   1     2194.51     2058.24     77.97 o 
   4   9   1      318.69      307.22     46.63 o 
   5   9   1      778.37      741.36     56.07 o 
   6   9   1      218.81      189.71     42.18 o 
   7   9   1        6.98       45.40     81.06 o 
   8   9   1       27.30       45.06     54.66 o 
   9   9   1       26.07       71.79     44.57 o 
   0  10   1     3072.04     3373.84    134.08 o 
   1  10   1      216.91      269.07     31.85 o 
   2  10   1     1903.85     1750.35    133.77 o 
   3  10   1      201.14      193.63     75.15 o 
   4  10   1      531.64      548.58     41.17 o 
   5  10   1        0.04      -44.13    140.47 o 
   6  10   1     1518.85     1448.21     83.12 o 
   7  10   1       93.46       86.29     43.48 o 
   8  10   1       30.75       92.25     38.55 o 
   1  11   1     1762.28     1943.28     88.95 o 
   2  11   1       37.97       70.71     57.70 o 
   3  11   1      583.98      614.44     45.54 o 
   4  11   1       13.66      125.82     38.43 o 
   5  11   1     2342.33     2252.55     94.54 o 
   6  11   1       67.21       25.03     39.94 o 
   7  11   1      306.35      235.65     40.95 o 
   0  12   1       19.84       95.03     55.01 o 
   1  12   1       53.57       43.33     37.51 o 
   2  12   1      211.68      121.85     49.32 o 
   3  12   1       30.59       50.17     64.62 o 
   4  12   1      461.94      553.24     46.41 o 
   5  12   1        2.97        4.56    106.31 o 
   6  12   1      162.97       43.50    110.02 o 
   7  12   1        5.10       50.06     92.78 o 
   1  13   1       76.83       67.78     39.13 o 
   2  13   1        7.05      -37.07     38.01 o 
   3  13   1      140.50      144.03     39.83 o 
   4  13   1        0.60       87.35     41.34 o 
   5  13   1       26.81      -45.94     92.61 o 
   0  14   1      792.29      798.32     83.39 o 
   1  14   1       12.23       55.99     46.02 o 
   2  14   1       36.17       12.98     41.18 o 
   3  14   1        0.02      -34.33     38.58 o 
   4  14   1      161.95      212.76     41.58 o 
   1  15   1      125.39      121.44     50.17 o 
   1   0   2    30186.61    33166.97    170.67 o 
   2   0   2    10867.30    10680.15    122.09 o 
   3   0   2    13895.83    14857.43    176.48 o 
   4   0   2    15569.39    14977.40    204.08 o 
   5   0   2     5061.20     5199.69    138.05 o 
   6   0   2     6155.30     6648.06    172.17 o 
   7   0   2       56.24       54.66     52.28 o 
   8   0   2      339.69      376.07     59.86 o 
   9   0   2      202.97      111.87     63.82 o 
  10   0   2      382.55      402.78     69.82 o 
  11   0   2       29.32      -33.76     67.53 o 
   1   1   2    11673.74    11689.20     68.66 o 
   2   1   2     3389.86     3437.39     75.81 o 
   3   1   2     6128.34     5509.23     73.71 o 
   4   1   2    12996.65    13592.33    188.69 o 
   5   1   2     3466.08     3648.15     76.67 o 
   6   1   2      899.68      897.37     51.19 o 
   7   1   2      120.31       53.69     68.50 o 
   8   1   2      321.69      300.00     33.44 o 
   9   1   2        6.85      -20.18     35.51 o 
  10   1   2        2.31       -5.89     37.99 o 
  11   1   2      195.94       42.64    103.67 o 
   0   2   2      127.54       60.91     24.86 o 
   1   2   2     5429.49     5319.46     55.88 o 
   2   2   2    21883.70    21423.75    514.69 o 
   3   2   2       75.87       98.86     23.09 o 
   4   2   2      241.19      406.23     29.18 o 
   5   2   2      291.82      265.16     26.05 o 
   6   2   2       45.29       25.37     29.97 o 
   7   2   2       69.11       53.41     33.86 o 
   8   2   2       41.48       72.85     53.82 o 
   9   2   2       57.84       83.09     42.01 o 
  10   2   2        4.32      -52.85     52.85 o 
  11   2   2       25.04       33.92     46.44 o 
   1   3   2    12969.28    13239.39     98.71 o 
   2   3   2      694.49      694.56     61.00 o 
   3   3   2      190.64      417.62     39.67 o 
   4   3   2       21.77       61.73     47.34 o 
   5   3   2     5033.93     5233.36     95.25 o 
   6   3   2      237.72      227.73     27.29 o 
   7   3   2     1616.10     1451.81    117.16 o 
   8   3   2       77.30       44.54     35.38 o 
   9   3   2      150.93      165.99     39.69 o 
  10   3   2      167.60       59.05     68.32 o 
  11   3   2      544.53      451.13     50.40 o 
   0   4   2     5735.11     4526.10     93.80 o 
   1   4   2      100.93      136.52     71.45 o 
   2   4   2     9620.15     8468.46     95.90 o 
   3   4   2      981.70      888.02     41.14 o 
   4   4   2     1188.71     1172.88     49.37 o 
   5   4   2      470.03      365.70     29.56 o 
   6   4   2     3926.79     3530.51     90.71 o 
   7   4   2       51.35       11.22     34.50 o 
   8   4   2      615.47      721.61     48.54 o 
   9   4   2        0.34      -24.25     37.62 o 
  10   4   2      966.38      962.78     71.70 o 
  11   4   2       13.97       14.99     40.25 o 
   1   5   2      866.26      721.24     37.18 o 
   2   5   2        0.24       38.38     30.63 o 
   3   5   2     6600.91     6967.64    104.02 o 
   4   5   2      313.48      286.11     30.90 o 
   5   5   2     1451.16     1336.17     57.01 o 
   6   5   2       10.44        9.12     87.93 o 
   7   5   2     1215.10     1268.89     68.44 o 
   8   5   2      170.54      209.20     38.17 o 
   9   5   2     1821.25     1829.60     89.71 o 
  10   5   2        4.93       50.68     42.95 o 
   0   6   2       70.43      144.66     32.35 o 
   1   6   2      404.81      430.51     28.77 o 
   2   6   2      704.70      822.04     43.87 o 
   3   6   2       92.09       74.80     24.27 o 
   4   6   2      618.03      594.78     52.10 o 
   5   6   2      438.85      360.96     30.98 o 
   6   6   2       30.17       48.08     31.10 o 
   7   6   2      162.36      108.22     39.15 o 
   8   6   2      610.76      580.99     45.33 o 
   9   6   2      142.87      139.74     43.46 o 
  10   6   2       22.79       66.71    117.07 o 
   1   7   2     2308.20     2060.73    121.30 o 
   2   7   2      623.24      675.92     43.11 o 
   3   7   2     2512.41     2268.94     69.44 o 
   4   7   2        3.36       41.52     37.99 o 
   5   7   2      565.49      577.11     53.38 o 
   6   7   2       64.37      -11.16     58.75 o 
   7   7   2       15.37       36.74     35.46 o 
   8   7   2      316.12      375.68     41.07 o 
   9   7   2      156.02      140.13     46.72 o 
  10   7   2       56.88       32.57     48.09 o 
   0   8   2     5049.92     5191.23    140.69 o 
   1   8   2      334.30      320.09     28.83 o 
   2   8   2     3960.33     3582.32    206.77 o 
   3   8   2      119.44      113.71     43.33 o 
   4   8   2     3698.16     3752.37    136.99 o 
   5   8   2        7.75       44.36     52.36 o 
   6   8   2      739.21      779.18     63.82 o 
   7   8   2       78.88      104.29     42.19 o 
   8   8   2      714.23      723.09     55.00 o 
   9   8   2       67.39       85.57     44.19 o 
   1   9   2     2543.12     2405.83    252.74 o 
   2   9   2      233.90      206.07     52.54 o 
   3   9   2     2658.75     2843.91     86.11 o 
   4   9   2      138.74       94.70     35.27 o 
   5   9   2      643.57      669.54     47.73 o 
   6   9   2      515.81      540.22     59.33 o 
   7   9   2     1544.42     1744.39     86.56 o 
   8   9   2        3.54       79.33     64.13 o 
   9   9   2      205.18      127.88     49.23 o 
   0  10   2      315.91      323.88     49.10 o 
   1  10   2       83.29       76.15     44.17 o 
   2  10   2      843.30      834.59     53.49 o 
   3  10   2      161.98      226.65     32.35 o 
   4  10   2      173.00      156.81     40.68 o 
   5  10   2      409.02      400.39     40.23 o 
   6  10   2      462.95      640.67     50.55 o 
   7  10   2       17.48     -103.95    151.85 o 
   8  10   2      167.44      138.66     44.99 o 
   1  11   2        0.97       -6.41     57.61 o 
   2  11   2       48.43       12.72     33.68 o 
   3  11   2      344.04      359.12     36.27 o 
   4  11   2       31.65       13.70     49.54 o 
   5  11   2        0.25        7.25     39.05 o 
   6  11   2       92.83       77.00     44.23 o 
   7  11   2       18.99       21.07     93.80 o 
   0  12   2      200.42      342.74     53.42 o 
   1  12   2        0.61       77.74     35.08 o 
   2  12   2      775.02      804.69     58.48 o 
   3  12   2       25.38        6.98     35.43 o 
   4  12   2      269.14      282.54     39.64 o 
   5  12   2       42.70      -42.74     51.61 o 
   6  12   2      381.50      455.48     58.53 o 
   1  13   2      304.19      418.60     59.11 o 
   2  13   2       55.29      116.37     35.47 o 
   3  13   2      578.93      626.31     52.02 o 
   4  13   2       45.02       30.46     68.58 o 
   5  13   2      406.91      584.38     50.91 o 
   0  14   2       49.48       89.74     57.39 o 
   1  14   2       30.46      152.55     42.21 o 
   2  14   2      112.64      190.62     41.83 o 
   3  14   2       83.00      -41.07    108.12 o 
   4  14   2      143.50       73.06     47.32 o 
   1  15   2       19.01      121.80     45.32 o 
   1   1   3    10012.71     8511.48    118.17 o 
   2   1   3     1137.05     1449.91     38.49 o 
   3   1   3     3592.00     4115.68     66.24 o 
   4   1   3      265.04      278.99     26.93 o 
   5   1   3     1234.83      909.86    100.45 o 
   6   1   3      219.30      174.33     26.02 o 
   7   1   3      497.84      563.43     38.09 o 
   8   1   3       88.89      135.55     35.53 o 
   9   1   3      896.15      898.84     56.71 o 
  10   1   3       12.28       32.04     36.64 o 
  11   1   3       49.45      134.97     45.60 o 
   0   2   3    46398.44    41847.08    201.87 o 
   1   2   3     7605.97     7438.62    102.52 o 
   2   2   3     6784.06     6680.75     73.71 o 
   3   2   3    11874.55    11969.05    474.53 o 
   4   2   3     4559.48     4509.03    259.17 o 
   5   2   3     1224.94     1303.92     51.64 o 
   6   2   3     1690.78     1320.08    108.43 o 
   7   2   3       34.43       54.96     44.96 o 
   8   2   3     1837.69     1760.18     76.73 o 
   9   2   3       32.07        2.92     82.86 o 
  10   2   3      299.21      211.08    100.36 o 
  11   2   3        0.58       36.65     43.75 o 
   1   3   3    10797.20    11182.07     92.38 o 
   2   3   3      450.29      454.35     51.75 o 
   3   3   3    16157.33    16710.20    524.16 o 
   4   3   3        7.83      -31.60     31.60 o 
   5   3   3       26.57       70.16     23.84 o 
   6   3   3      459.51      397.64     32.29 o 
   7   3   3      997.28     1117.53     58.95 o 
   8   3   3       28.98      -37.28     79.34 o 
   9   3   3      741.02      775.92     54.52 o 
  10   3   3        9.80      -38.19     38.19 o 
  11   3   3      301.45      375.10     47.16 o 
   0   4   3    11692.70    11794.42    146.86 o 
   1   4   3        2.20      -25.12     25.12 o 
   2   4   3      594.79      612.34     43.42 o 
   3   4   3       88.63       68.39     27.21 o 
   4   4   3      202.00      100.15     24.49 o 
   5   4   3        8.82      -34.59     36.36 o 
   6   4   3        6.97      -51.92     51.92 o 
   7   4   3      367.05      360.29     54.48 o 
   8   4   3       17.70       49.50     37.99 o 
   9   4   3        0.01       58.95     36.95 o 
  10   4   3      112.39      181.74     42.83 o 
   1   5   3       11.35       -2.11     24.54 o 
   2   5   3       65.55       88.94     28.20 o 
   3   5   3      994.79     1241.91     48.23 o 
   4   5   3       76.01       78.25     27.46 o 
   5   5   3      142.59       97.86     27.87 o 
   6   5   3        0.00       25.42     29.97 o 
   7   5   3     1220.60     1318.62     67.98 o 
   8   5   3      332.92      385.03     40.24 o 
   9   5   3      159.12       82.85     80.79 o 
  10   5   3      120.44       63.56     40.97 o 
   0   6   3     3402.77     2847.38     92.65 o 
   1   6   3      348.10      323.25     25.68 o 
   2   6   3      779.42      710.09     42.92 o 
   3   6   3      315.60      349.42     32.09 o 
   4   6   3     4106.40     3893.42    123.50 o 
   5   6   3      613.65      625.30     42.40 o 
   6   6   3     1597.02     1631.11     70.73 o 
   7   6   3        0.28       39.54     36.32 o 
   8   6   3     1241.31     1181.00     73.73 o 
   9   6   3       20.65      -13.79     40.29 o 
  10   6   3      521.12      707.35     54.94 o 
   1   7   3     2888.72     2806.07     70.50 o 
   2   7   3        1.84       53.39     25.43 o 
   3   7   3      236.21      199.98     26.60 o 
   4   7   3      222.49      273.72     41.70 o 
   5   7   3     4235.72     4537.38    105.37 o 
   6   7   3      388.57      360.60     34.93 o 
   7   7   3      363.15      237.14    137.70 o 
   8   7   3       67.91       30.48     94.46 o 
   9   7   3      612.17      702.27     52.59 o 
  10   7   3       33.64       71.13     61.22 o 
   0   8   3     1031.02     1397.33     81.54 o 
   1   8   3      822.95      895.83     51.08 o 
   2   8   3       83.37       82.97     28.63 o 
   3   8   3     1204.06     1173.84     59.04 o 
   4   8   3       23.58        0.00     45.40 o 
   5   8   3      233.66      226.55     32.44 o 
   6   8   3     1184.60     1036.48     66.14 o 
   7   8   3       27.34      -10.88     37.80 o 
   8   8   3        0.66       70.61     37.04 o 
   9   8   3        5.57        1.60     49.94 o 
   1   9   3     1226.37     1151.73     59.19 o 
   2   9   3        0.25       71.28     29.11 o 
   3   9   3        1.05       68.14     48.13 o 
   4   9   3       54.84       22.24     71.05 o 
   5   9   3       99.23      101.18     36.81 o 
   6   9   3      531.03      584.21     85.47 o 
   7   9   3      185.28       62.72     56.37 o 
   8   9   3        3.33       93.71     42.70 o 
   9   9   3       20.05      -11.21     40.35 o 
   0  10   3     4679.42     4444.56    152.68 o 
   1  10   3      112.91       77.18     33.42 o 
   2  10   3      312.58      321.06     33.14 o 
   3  10   3      332.02      388.00     62.90 o 
   4  10   3      837.87      915.03     91.99 o 
   5  10   3       18.78       15.71     36.33 o 
   6  10   3      732.30      708.63     52.56 o 
   7  10   3       17.65        8.93     76.30 o 
   8  10   3      339.92      312.21    111.56 o 
   1  11   3     2038.15     2099.41     81.56 o 
   2  11   3       94.37       82.67     61.66 o 
   3  11   3      399.46      462.38     64.40 o 
   4  11   3       16.02       65.70     39.54 o 
   5  11   3      973.28      903.86     61.19 o 
   6  11   3       44.74       44.34     41.23 o 
   7  11   3      599.66      588.78     62.50 o 
   0  12   3      426.78      406.83     57.04 o 
   1  12   3       20.12      -23.74     55.76 o 
   2  12   3      245.23      241.65     68.10 o 
   3  12   3      120.48      122.42     63.82 o 
   4  12   3      284.46      336.39     90.89 o 
   5  12   3       19.05       21.64     41.08 o 
   6  12   3       67.20      -30.94    115.31 o 
   1  13   3      139.85      182.62     38.23 o 
   2  13   3        8.12       69.26     52.54 o 
   3  13   3      111.69      132.56     45.00 o 
   4  13   3       13.77       25.37     95.12 o 
   5  13   3      128.31      129.03     50.44 o 
   0  14   3      663.58      669.00     73.17 o 
   1  14   3      130.51      119.31     43.44 o 
   2  14   3      159.84      161.64     47.24 o 
   3  14   3        7.66      -41.17     41.17 o 
   4  14   3      312.57      394.53     55.10 o 
   1  15   3      342.18      416.61     47.78 o 
   0   0   4      153.09      110.63     23.10 o 
   1   0   4      484.22      628.19     44.87 o 
   2   0   4      217.83      223.47     33.06 o 
   3   0   4    14182.49    14510.10    177.10 o 
   4   0   4    15538.80    16033.93    212.36 o 
   5   0   4      443.83      414.68     44.17 o 
   6   0   4     6851.79     7274.13    181.07 o 
   7   0   4      281.28      329.87     51.83 o 
   8   0   4      200.51      166.79     49.54 o 
   9   0   4        0.12       27.50     56.95 o 
  10   0   4      734.44      667.68     78.90 o 
  11   0   4        3.79       13.75     66.20 o 
   1   1   4      685.96      762.35     27.10 o 
   2   1   4     3956.29     4277.07     59.37 o 
   3   1   4     1400.59     1242.59     42.08 o 
   4   1   4     1627.94     1611.57     55.36 o 
   5   1   4     8742.42     9497.60    164.54 o 
   6   1   4     1201.81     1163.49     54.47 o 
   7   1   4      844.48      737.59     50.49 o 
   8   1   4      351.63      297.47     36.01 o 
   9   1   4      511.29      512.96     43.35 o 
  10   1   4       82.82      101.00     42.63 o 
  11   1   4      280.18      162.05     77.53 o 
   0   2   4    95876.68    88145.42    307.04 o 
   1   2   4    23180.38    24083.61    345.30 o 
   2   2   4    15685.67    15382.75    193.32 o 
   3   2   4     1177.47     1255.58     43.04 o 
   4   2   4     1247.65     1539.11     80.75 o 
   5   2   4       28.99       25.72     54.61 o 
   6   2   4      113.58       73.34     44.43 o 
   7   2   4        1.02      -11.33     81.59 o 
   8   2   4        2.50      -20.84     34.44 o 
   9   2   4       44.18      -15.42     65.28 o 
  10   2   4       13.50       -1.14     92.87 o 
  11   2   4       22.90       43.10     42.08 o 
   1   3   4     4581.56     4631.49     82.38 o 
   2   3   4     4203.99     4204.16     66.65 o 
   3   3   4      854.89     1057.32     45.49 o 
   4   3   4      267.02      357.46     27.06 o 
   5   3   4      362.16      405.03     28.74 o 
   6   3   4        9.87       34.89     53.69 o 
   7   3   4     1954.37     2047.54     76.50 o 
   8   3   4        1.68       75.25     31.12 o 
   9   3   4       56.58       29.29     40.48 o 
  10   3   4       11.65      -38.18     38.18 o 
  11   3   4      520.58      528.95     52.55 o 
   0   4   4     1733.38     1854.06     68.94 o 
   1   4   4     2387.31     2326.14     58.75 o 
   2   4   4     5234.10     4231.29    217.48 o 
   3   4   4      373.10      385.40     27.67 o 
   4   4   4     1354.65     1179.21     48.29 o 
   5   4   4        0.06        8.50     25.90 o 
   6   4   4     2286.42     2374.07    112.26 o 
   7   4   4      133.19      152.49     30.33 o 
   8   4   4     2237.50     2242.07     87.55 o 
   9   4   4       38.65      -23.62     37.91 o 
  10   4   4      932.98      866.07     94.50 o 
   1   5   4     1514.47     1424.20     47.18 o 
   2   5   4       19.26      -18.54     24.31 o 
   3   5   4     2982.41     2903.45    123.86 o 
   4   5   4     2201.99     2305.85    150.21 o 
   5   5   4      784.98      788.26     49.68 o 
   6   5   4        9.33       40.79     39.67 o 
   7   5   4     1522.91     1677.76     72.37 o 
   8   5   4       11.37      -34.65     34.65 o 
   9   5   4      993.65     1109.77     75.94 o 
  10   5   4       15.06      -41.08     41.08 o 
   0   6   4      188.71      120.51     40.29 o 
   1   6   4      342.75      373.09     27.31 o 
   2   6   4       23.44      -15.76     87.32 o 
   3   6   4      930.61     1179.75    124.87 o 
   4   6   4      343.96      379.68     42.93 o 
   5   6   4      331.95      326.10     31.54 o 
   6   6   4        1.34      -30.13     30.13 o 
   7   6   4      120.76      155.60     30.44 o 
   8   6   4     1072.28     1120.63     71.62 o 
   9   6   4       66.97      107.22     48.09 o 
  10   6   4       17.80       -3.21    141.71 o 
   1   7   4      755.86      747.36     45.29 o 
   2   7   4      346.34      334.36     28.76 o 
   3   7   4     2176.44     2313.78     78.37 o 
   4   7   4      105.23       86.66     43.37 o 
   5   7   4      449.33      539.17     40.08 o 
   6   7   4      843.55      829.15     56.19 o 
   7   7   4      281.13      336.07     75.28 o 
   8   7   4      208.23      124.99     51.09 o 
   9   7   4      384.00      497.38     48.19 o 
  10   7   4       23.36       76.59     86.74 o 
   0   8   4     1509.58     1375.21     80.04 o 
   1   8   4       35.94       56.89     27.85 o 
   2   8   4     5833.14     5388.91    180.76 o 
   3   8   4       71.12       77.43     45.00 o 
   4   8   4     2200.26     2290.86    110.10 o 
   5   8   4        0.14       18.59     32.22 o 
   6   8   4      202.76      248.22     32.38 o 
   7   8   4      873.58      752.66    135.58 o 
   8   8   4      557.56      491.66     46.93 o 
   9   8   4        0.09       77.27     42.84 o 
   1   9   4     4668.69     4515.37    102.10 o 
   2   9   4      161.33      173.66     46.15 o 
   3   9   4     3616.35     3912.30    100.68 o 
   4   9   4        2.74       32.74     48.13 o 
   5   9   4      565.51      617.46     44.57 o 
   6   9   4       29.50       28.70     36.29 o 
   7   9   4      503.44      584.62     48.05 o 
   8   9   4       80.56       36.18     44.10 o 
   9   9   4       88.60       62.24    109.62 o 
   0  10   4     3249.13     3070.06    127.21 o 
   1  10   4      435.24      427.70     35.52 o 
   2  10   4     1381.63     1404.91     72.60 o 
   3  10   4      217.77      235.78     33.29 o 
   4  10   4      140.18      206.07     84.94 o 
   5  10   4      137.57      110.98     38.51 o 
   6  10   4      143.73      139.74     43.82 o 
   7  10   4       18.14       64.54     39.60 o 
   8  10   4       14.05      -12.48    127.25 o 
   1  11   4       56.58       50.82     36.48 o 
   2  11   4        2.01      -28.63     40.77 o 
   3  11   4       31.49      -31.07     31.07 o 
   4  11   4        0.18       -4.18    105.12 o 
   5  11   4        2.30      -22.54     62.50 o 
   6  11   4       12.05      -21.86    111.34 o 
   7  11   4      129.23      103.38     74.53 o 
   0  12   4      369.83      394.93     59.68 o 
   1  12   4        1.71      -33.45     33.45 o 
   2  12   4      433.40      467.61     42.48 o 
   3  12   4        3.08       30.63     51.61 o 
   4  12   4      214.46      312.50     39.95 o 
   5  12   4        3.49       57.25     37.46 o 
   6  12   4      621.17      711.04     68.32 o 
   1  13   4      761.95      833.21     59.54 o 
   2  13   4      122.16       74.73     67.00 o 
   3  13   4      692.48      589.40     48.65 o 
   4  13   4        6.49      -39.88     39.88 o 
   5  13   4      448.17      517.11     47.46 o 
   0  14   4      296.31      251.42     60.03 o 
   1  14   4        8.16       95.59     36.89 o 
   2  14   4      365.47      369.91     45.75 o 
   3  14   4       10.67      -40.02     40.02 o 
   4  14   4      194.64      226.77     40.65 o 
   1  15   4       13.60      -45.69     45.69 o 
   1   1   5     8295.40     8346.36    261.69 o 
   2   1   5     2225.62     1983.34     70.57 o 
   3   1   5      253.46       94.17     24.34 o 
   4   1   5     1847.40     2079.82     56.15 o 
   5   1   5     2035.88     1778.92     58.34 o 
   6   1   5      113.94      181.51     27.03 o 
   7   1   5     1438.06     1334.09     93.09 o 
   8   1   5        7.74       -9.14     32.43 o 
   9   1   5      509.84      579.68     46.51 o 
  10   1   5        4.97       15.92     84.50 o 
  11   1   5      110.01      142.56     49.98 o 
   0   2   5     8161.49     8366.89    105.17 o 
   1   2   5      676.85      947.27     68.94 o 
   2   2   5     3659.70     3691.93     69.11 o 
   3   2   5      955.59     1028.94     67.48 o 
   4   2   5     3878.44     3723.67     74.91 o 
   5   2   5       56.90       23.29     27.83 o 
   6   2   5     5618.28     5257.28    114.86 o 
   7   2   5      108.03       30.13     42.67 o 
   8   2   5     2619.24     2495.65     88.59 o 
   9   2   5      112.86      191.20     32.91 o 
  10   2   5      410.11      397.68     45.89 o 
  11   2   5       37.92       37.85     45.00 o 
   1   3   5      528.49      475.39     29.34 o 
   2   3   5       33.16       36.57     34.69 o 
   3   3   5     7243.57     5979.18     85.58 o 
   4   3   5     3900.63     4116.59     79.62 o 
   5   3   5      269.27      260.71     26.89 o 
   6   3   5      172.87      107.61     31.09 o 
   7   3   5     2476.58     2661.27     85.24 o 
   8   3   5        7.48        6.21     59.90 o 
   9   3   5      603.11      549.08     59.42 o 
  10   3   5        2.07      -41.35     86.17 o 
  11   3   5      174.34      215.55     49.31 o 
   0   4   5     8769.79     9307.33    136.64 o 
   1   4   5     8124.59     8016.87     92.00 o 
   2   4   5       11.90       -2.27     65.10 o 
   3   4   5       11.18      -14.25     32.93 o 
   4   4   5     1629.29     1555.17     54.30 o 
   5   4   5      166.82      118.13     25.28 o 
   6   4   5      314.65      364.10     31.32 o 
   7   4   5      256.98      250.84     32.66 o 
   8   4   5        5.49       36.88     35.08 o 
   9   4   5       10.40       50.53     37.38 o 
  10   4   5       85.72       52.76     67.48 o 
   1   5   5       15.91       28.21     42.09 o 
   2   5   5      438.48      595.45     53.73 o 
   3   5   5     6984.14     6786.05    110.24 o 
   4   5   5        4.21      110.10     42.31 o 
   5   5   5      109.91       42.56     30.45 o 
   6   5   5      326.34      396.35     33.60 o 
   7   5   5       13.07       52.34     44.91 o 
   8   5   5      115.80       65.06     39.82 o 
   9   5   5      381.36      300.55    109.97 o 
  10   5   5       80.98       17.53     43.57 o 
   0   6   5     1050.51     1133.22     66.82 o 
   1   6   5        8.66       28.10     25.71 o 
   2   6   5     3641.01     4200.13    113.94 o 
   3   6   5      587.54      463.83     34.50 o 
   4   6   5     2505.86     2300.12     97.50 o 
   5   6   5        1.79       48.32     56.73 o 
   6   6   5     1051.14     1181.35    107.46 o 
   7   6   5      492.50      454.94     37.71 o 
   8   6   5      614.13      610.72     79.47 o 
   9   6   5       10.15      -38.34     38.34 o 
  10   6   5      430.17      450.26     59.68 o 
   1   7   5     2176.41     1998.04    106.71 o 
   2   7   5      159.27      253.92     93.31 o 
   3   7   5     4878.39     4422.47     95.15 o 
   4   7   5        3.61      109.05     34.38 o 
   5   7   5     3756.73     3469.80     95.67 o 
   6   7   5      441.56      457.87     37.95 o 
   7   7   5       85.14      122.78     44.56 o 
   8   7   5       93.47      160.39     70.70 o 
   9   7   5      246.40      344.88     43.29 o 
  10   7   5       32.52       83.59     42.88 o 
   0   8   5     2668.97     2656.97    107.11 o 
   1   8   5      383.76      398.02     31.94 o 
   2   8   5     1215.82     1127.54    110.19 o 
   3   8   5       59.28       40.28     67.44 o 
   4   8   5        7.63       -8.02     44.17 o 
   5   8   5      514.19      542.89     45.13 o 
   6   8   5      487.69      437.07     38.62 o 
   7   8   5        1.62       14.31     37.27 o 
   8   8   5       24.11       16.98     38.27 o 
   9   8   5       84.20       36.56     43.68 o 
   1   9   5       22.81       41.97     30.27 o 
   2   9   5       20.14      103.49     29.70 o 
   3   9   5      129.84       69.20     35.11 o 
   4   9   5      359.58      386.45     34.07 o 
   5   9   5      216.43      121.97     39.08 o 
   6   9   5       18.42        5.98     75.20 o 
   7   9   5      335.15      371.56     42.81 o 
   8   9   5      129.85      151.12     48.02 o 
   9   9   5       63.49      179.37     47.81 o 
   0  10   5     2371.43     2505.70    116.45 o 
   1  10   5       43.12       10.87     78.37 o 
   2  10   5      797.78      747.53     50.38 o 
   3  10   5       57.53       69.77     74.80 o 
   4  10   5      455.94      498.58     39.98 o 
   5  10   5        0.06      -33.34     33.34 o 
   6  10   5     1584.07     1666.76     89.35 o 
   7  10   5       13.75      -39.18     39.18 o 
   8  10   5      122.32      133.88     50.17 o 
   1  11   5     2976.25     2801.50    138.67 o 
   2  11   5       26.37      -25.06     72.24 o 
   3  11   5      193.74      222.39    114.95 o 
   4  11   5       95.03       34.43     37.74 o 
   5  11   5     1088.28     1083.57     68.90 o 
   6  11   5        6.57      -38.94     38.94 o 
   7  11   5      544.68      529.63     50.56 o 
   0  12   5     2168.16     2216.99    128.00 o 
   1  12   5      190.86      258.50     35.62 o 
   2  12   5      331.55      306.15     37.40 o 
   3  12   5       67.74       75.97     38.80 o 
   4  12   5      563.09      599.73     96.31 o 
   5  12   5       22.30      -61.05     61.05 o 
   6  12   5       48.89       15.40    151.45 o 
   1  13   5        9.57      -57.21     57.21 o 
   2  13   5        3.19       -8.66     36.11 o 
   3  13   5      131.92      111.56     44.04 o 
   4  13   5        6.64      -39.42     39.42 o 
   5  13   5      149.36       97.47     69.55 o 
   0  14   5      195.78      210.69     60.21 o 
   1  14   5        4.00      -35.72     41.74 o 
   2  14   5      175.24      222.32     75.24 o 
   3  14   5        9.59      -56.70     62.28 o 
   4  14   5      264.30      241.38     49.84 o 
   1  15   5      261.58      208.32    107.81 o 
   0   0   6    25404.94    30014.49    204.78 o 
   1   0   6      115.17       -8.02     40.55 o 
   2   0   6    15751.26    16336.22    170.05 o 
   3   0   6      123.02      268.25     38.44 o 
   4   0   6     1237.08     1103.78     67.53 o 
   5   0   6      826.73      767.21     67.79 o 
   6   0   6     9429.03     9299.21    206.90 o 
   7   0   6       51.86       27.59     46.81 o 
   8   0   6      558.44      653.58     74.58 o 
   9   0   6       74.89      139.64     52.10 o 
  10   0   6      652.93      702.41     81.37 o 
  11   0   6       40.13      104.55     73.70 o 
   1   1   6    36219.62    35692.04    393.70 o 
   2   1   6     2200.07     2106.92     48.19 o 
   3   1   6       21.00       58.42     38.35 o 
   4   1   6      709.83      592.18     40.10 o 
   5   1   6     2466.63     2400.78     67.24 o 
   6   1   6      497.35      463.51     35.68 o 
   7   1   6     2518.23     2447.63     80.79 o 
   8   1   6      117.44      112.16     38.21 o 
   9   1   6     1522.80     1470.36     85.15 o 
  10   1   6        6.78       -6.97     46.77 o 
  11   1   6      357.09      358.99     81.63 o 
   0   2   6     7434.73     7289.56    103.58 o 
   1   2   6     4306.05     3609.64     63.82 o 
   2   2   6     1254.27     1084.66     39.57 o 
   3   2   6     1726.26     1538.43     51.48 o 
   4   2   6       78.87      120.07     26.26 o 
   5   2   6      902.26      822.90     46.81 o 
   6   2   6      263.86      252.40     38.44 o 
   7   2   6       18.69      -39.58     39.58 o 
   8   2   6        4.18       36.27     35.22 o 
   9   2   6        0.72       -1.72     37.51 o 
  10   2   6        0.63      -39.11     39.11 o 
  11   2   6        9.25       37.79     44.99 o 
   1   3   6     3102.12     3150.54     58.28 o 
   2   3   6       90.59       43.40     26.12 o 
   3   3   6     1211.92     1568.37     49.53 o 
   4   3   6       38.06      -31.95     76.08 o 
   5   3   6     1142.06     1301.33    142.94 o 
   6   3   6     1586.78     1520.24    191.29 o 
   7   3   6      218.32      234.15     32.06 o 
   8   3   6        0.69       26.65     47.12 o 
   9   3   6        3.16       29.52     58.40 o 
  10   3   6        0.62      -37.57     37.57 o 
  11   3   6      604.35      646.90     54.48 o 
   0   4   6    14557.08    14543.51    173.05 o 
   1   4   6     1451.95     1608.08     47.33 o 
   2   4   6      443.22      196.41     22.74 o 
   3   4   6     2863.49     3310.61     70.25 o 
   4   4   6     4091.60     3999.22    111.47 o 
   5   4   6      249.33      318.46     28.42 o 
   6   4   6     3047.48     2725.36    127.47 o 
   7   4   6      475.63      391.98     41.04 o 
   8   4   6     1745.03     1837.71     79.54 o 
   9   4   6       36.70       18.21     44.03 o 
  10   4   6      966.54      965.52    113.15 o 
   1   5   6     1392.27     1277.59     45.95 o 
   2   5   6     1031.59     1035.13     56.95 o 
   3   5   6     6876.98     6949.69    104.72 o 
   4   5   6     2047.11     1923.88     87.36 o 
   5   5   6      203.93      170.09     50.60 o 
   6   5   6      565.92      555.03     40.21 o 
   7   5   6      302.89      353.23     34.49 o 
   8   5   6        2.77       16.94     75.72 o 
   9   5   6     1140.00     1143.44     71.86 o 
  10   5   6       29.08      -43.38     47.14 o 
   0   6   6     5444.10     5462.39    128.26 o 
   1   6   6       11.85      -11.97     61.44 o 
   2   6   6     3306.44     3976.25    279.45 o 
   3   6   6       34.17       32.80     26.80 o 
   4   6   6      277.35      231.49     38.17 o 
   5   6   6      674.65      666.79     49.72 o 
   6   6   6       32.43       60.45     32.08 o 
   7   6   6      328.26      377.34     37.24 o 
   8   6   6      407.36      321.99     65.72 o 
   9   6   6       13.08       74.69     41.36 o 
  10   6   6        0.99      -29.43     44.53 o 
   1   7   6      229.17      326.88     28.60 o 
   2   7   6      316.24      372.31     29.66 o 
   3   7   6       11.64       39.10     26.42 o 
   4   7   6       39.13      -37.29     37.29 o 
   5   7   6      534.08      552.35    119.01 o 
   6   7   6     1092.67     1182.92     69.38 o 
   7   7   6        3.54        0.41     37.64 o 
   8   7   6        0.08      -49.58     50.86 o 
   9   7   6      320.06      324.45     43.01 o 
   0   8   6     1003.16     1038.19     79.07 o 
   1   8   6       61.94       67.65     63.43 o 
   2   8   6      803.23      831.06     50.99 o 
   3   8   6      134.96      156.45     29.98 o 
   4   8   6     2114.85     2105.48    107.99 o 
   5   8   6      173.39      144.41     58.05 o 
   6   8   6      120.56        3.24     48.26 o 
   7   8   6      266.03      236.11     38.97 o 
   8   8   6      717.97      679.77     91.42 o 
   9   8   6        1.12      -38.76     38.76 o 
   1   9   6     2105.92     2298.63    106.23 o 
   2   9   6        0.69       31.89     65.45 o 
   3   9   6     3189.55     3313.00    116.58 o 
   4   9   6      409.03      538.15     40.86 o 
   5   9   6      330.37      303.98     35.79 o 
   6   9   6      254.23      249.04     37.32 o 
   7   9   6      488.17      499.46     81.81 o 
   8   9   6       28.64      -18.71     76.91 o 
   9   9   6      221.77      156.82     93.22 o 
   0  10   6     1205.21     1126.26     93.27 o 
   1  10   6        0.72       94.49     31.23 o 
   2  10   6     1494.08     1575.55     69.50 o 
   3  10   6       31.22       21.26     50.16 o 
   4  10   6       72.92       56.97     66.42 o 
   5  10   6      382.43      386.57     40.73 o 
   6  10   6       61.90       10.80     51.39 o 
   7  10   6       14.69        5.10     48.97 o 
   8  10   6       42.53      161.45     44.32 o 
   1  11   6       95.77      173.96     34.21 o 
   2  11   6        5.92      -62.02     62.02 o 
   3  11   6       45.30       64.64     30.09 o 
   4  11   6       28.96       41.63     47.87 o 
   5  11   6        0.65      -37.74     37.74 o 
   6  11   6      133.15      233.82     49.37 o 
   7  11   6      182.14      241.80     47.69 o 
   0  12   6      795.69      743.32     73.17 o 
   1  12   6       78.88       87.58     39.93 o 
   2  12   6      504.62      529.16     44.57 o 
   3  12   6       20.85      -20.23     33.07 o 
   4  12   6      382.80      381.34     56.68 o 
   5  12   6       46.28        1.46    115.48 o 
   6  12   6      205.02      237.37     68.06 o 
   1  13   6     1363.02     1466.10     84.40 o 
   2  13   6        0.07      -34.68     34.68 o 
   3  13   6      547.43      519.74     47.19 o 
   4  13   6        0.28      -40.49     40.49 o 
   5  13   6      276.08      359.55     54.70 o 
   0  14   6      178.21      131.44     66.03 o 
   1  14   6        3.45        9.03     37.52 o 
   2  14   6      650.91      578.17     53.95 o 
   3  14   6       32.50      -42.17     42.17 o 
   4  14   6      156.89      129.48     50.24 o 
   1   1   7      596.22      961.80     38.03 o 
   2   1   7        5.15      -24.77     25.49 o 
   3   1   7     2053.03     2351.12    110.63 o 
   4   1   7     1467.75     1238.97     49.33 o 
   5   1   7      552.56      437.14     31.21 o 
   6   1   7        0.38      -36.64     49.19 o 
   7   1   7     2368.89     2167.14    146.51 o 
   8   1   7        0.34        0.53     38.27 o 
   9   1   7      505.16      502.73     45.86 o 
  10   1   7       42.61      131.26     42.49 o 
  11   1   7       99.28      108.42    105.08 o 
   0   2   7     7272.84     8732.74    118.04 o 
   1   2   7     3624.59     3247.35     56.63 o 
   2   2   7     8841.48     8914.74     94.37 o 
   3   2   7     1407.08     1446.51     48.21 o 
   4   2   7     6104.13     6008.21    164.01 o 
   5   2   7      468.47      460.17     34.53 o 
   6   2   7     2768.32     2818.50     81.42 o 
   7   2   7      219.06      132.16     64.71 o 
   8   2   7     2789.53     3032.43     99.11 o 
   9   2   7       66.12      -48.66     56.02 o 
  10   2   7      564.73      601.65     52.49 o 
  11   2   7        5.05      -16.27     42.16 o 
   1   3   7       18.77       40.44     56.20 o 
   2   3   7     1434.91     1531.30     47.99 o 
   3   3   7       60.86      -24.07     29.62 o 
   4   3   7        0.92       -2.87     25.95 o 
   5   3   7     2675.14     2570.85    143.16 o 
   6   3   7        0.33      -29.73     29.73 o 
   7   3   7     2119.66     2196.78     79.23 o 
   8   3   7        7.88        1.98     35.44 o 
   9   3   7      771.72      756.83     52.39 o 
  10   3   7        0.57       76.94     96.57 o 
   0   4   7     2696.09     2453.69     80.40 o 
   1   4   7      133.10       93.26     23.97 o 
   2   4   7      144.73      162.24     30.68 o 
   3   4   7      477.35      436.86     30.52 o 
   4   4   7     3587.38     3513.43     79.57 o 
   5   4   7      791.23      725.67     49.63 o 
   6   4   7      405.07      472.73     36.17 o 
   7   4   7       55.05       -9.49     32.20 o 
   8   4   7       88.48      119.59     40.42 o 
   9   4   7       33.39       79.20     55.18 o 
  10   4   7      170.17       85.67     80.04 o 
   1   5   7     1345.20     1347.14     47.59 o 
   2   5   7        7.66        7.89     48.88 o 
   3   5   7     7190.59     8115.91    226.82 o 
   4   5   7      827.59      788.54     69.11 o 
   5   5   7      106.72      218.57     28.44 o 
   6   5   7       26.50      -76.25     76.25 o 
   7   5   7      153.26      198.00     65.85 o 
   8   5   7      134.31       88.45     38.38 o 
   9   5   7      435.82      419.21     45.38 o 
  10   5   7       33.53      -31.97     41.39 o 
   0   6   7     7338.98     7110.87    147.48 o 
   1   6   7      154.86       98.13     66.29 o 
   2   6   7     5393.00     5356.84    109.00 o 
   3   6   7      143.99      127.96     60.52 o 
   4   6   7     1356.24     1053.97     79.52 o 
   5   6   7      250.54      305.15     52.06 o 
   6   6   7        9.87       69.89     31.14 o 
   7   6   7        5.43        8.06     35.33 o 
   8   6   7     1243.67     1334.64     76.26 o 
   9   6   7        3.25       42.08     40.84 o 
  10   6   7      227.33      137.78     50.24 o 
   1   7   7     9590.92     9627.75    130.72 o 
   2   7   7      470.28      449.78     33.32 o 
   3   7   7     1489.34     1264.13    114.86 o 
   4   7   7       13.27       96.18     43.28 o 
   5   7   7     2072.71     1928.25     75.20 o 
   6   7   7      167.76      153.94     59.24 o 
   7   7   7      468.09      440.45     40.40 o 
   8   7   7       22.83      -42.89     42.89 o 
   9   7   7      123.75      180.43    107.42 o 
   0   8   7     5995.94     6082.47    158.85 o 
   1   8   7      706.87      699.69     44.79 o 
   2   8   7      239.87      252.89     50.78 o 
   3   8   7      517.34      494.99     36.15 o 
   4   8   7        5.99       64.09     46.02 o 
   5   8   7       17.99        6.42     38.74 o 
   6   8   7      296.31      292.02     35.45 o 
   7   8   7        0.24      -18.87    132.28 o 
   8   8   7        6.08       17.57     58.67 o 
   9   8   7        0.41       74.83     38.41 o 
   1   9   7       88.93      123.48     29.37 o 
   2   9   7        2.87       13.80     86.48 o 
   3   9   7       93.87      183.67     54.57 o 
   4   9   7      152.65       81.91     38.63 o 
   5   9   7       10.52       39.52     67.26 o 
   6   9   7      113.99      162.85     58.27 o 
   7   9   7       55.33      101.38     43.21 o 
   8   9   7        1.92       44.57     37.10 o 
   0  10   7     1860.46     1786.71    100.76 o 
   1  10   7      260.72      298.01     33.13 o 
   2  10   7     1204.44     1344.04     67.43 o 
   3  10   7       84.64       53.28     42.05 o 
   4  10   7      664.10      729.73     54.14 o 
   5  10   7        0.56        7.16     34.56 o 
   6  10   7     1355.48     1198.13     72.79 o 
   7  10   7       20.25      -48.09     48.09 o 
   8  10   7       52.69      -12.39     45.00 o 
   1  11   7     2527.52     2544.98     91.47 o 
   2  11   7       47.28       31.38     35.22 o 
   3  11   7      482.89      495.06     46.68 o 
   4  11   7       89.16      116.39     59.42 o 
   5  11   7     1089.17      960.72     63.80 o 
   6  11   7        7.69       47.74     40.46 o 
   7  11   7       88.72       32.65    169.34 o 
   0  12   7     1492.00     1694.94    121.65 o 
   1  12   7      655.71      678.86     47.96 o 
   2  12   7      603.97      635.01     47.83 o 
   3  12   7        0.04      -47.55    108.74 o 
   4  12   7      554.87      598.82     57.39 o 
   5  12   7       88.32      158.28     44.57 o 
   6  12   7       48.49       -3.65     42.92 o 
   1  13   7        7.96       73.16     40.79 o 
   2  13   7       66.05       52.21     42.72 o 
   3  13   7       85.95      180.41     38.41 o 
   4  13   7       38.23       41.12     85.73 o 
   5  13   7      100.88      165.58     49.01 o 
   0  14   7      691.69      648.90     77.84 o 
   1  14   7       19.82       63.43     56.82 o 
   2  14   7        4.50       65.89     85.02 o 
   3  14   7       41.61      119.06     45.55 o 
   0   0   8     5819.32     6512.04    114.69 o 
   1   0   8    27765.93    32846.36    253.97 o 
   2   0   8      446.87      266.14     36.76 o 
   3   0   8     1323.09     1264.40     69.11 o 
   4   0   8      406.20      299.02     39.14 o 
   5   0   8      947.95     1078.74     72.11 o 
   6   0   8     4446.92     5065.87    159.03 o 
   7   0   8       20.79       12.96     50.95 o 
   8   0   8      516.08      495.07     58.53 o 
   9   0   8       79.48      126.68     58.98 o 
  10   0   8      799.63      793.21     81.63 o 
  11   0   8        3.52      143.96     71.58 o 
   1   1   8     1217.13     1318.05     45.33 o 
   2   1   8     1036.80      990.07     41.98 o 
   3   1   8     2636.05     2542.92     61.13 o 
   4   1   8     1558.89     1629.45     54.48 o 
   5   1   8     2908.26     2759.28     97.72 o 
   6   1   8       51.87       19.02     66.56 o 
   7   1   8     4041.38     4338.06    108.55 o 
   8   1   8        5.37       65.32     36.54 o 
   9   1   8      820.54      875.13     58.26 o 
  10   1   8      145.22      165.71     58.09 o 
  11   1   8      428.05      379.21     90.18 o 
   0   2   8     1106.36     1110.30     55.01 o 
   1   2   8      568.88      875.17     36.79 o 
   2   2   8     1670.76     1612.87     47.41 o 
   3   2   8       85.96       62.11     27.63 o 
   4   2   8        5.65        3.17     33.90 o 
   5   2   8      673.67      831.67     49.98 o 
   6   2   8      378.68      376.40     33.07 o 
   7   2   8     1738.39     1552.41     67.94 o 
   8   2   8      335.92      417.08     40.20 o 
   9   2   8       10.69      -44.37     74.05 o 
  10   2   8        6.15      134.23     36.49 o 
  11   2   8       35.48       52.27     68.85 o 
   1   3   8       75.72       90.33     42.27 o 
   2   3   8      908.42      980.28     43.15 o 
   3   3   8      336.80      316.41     26.20 o 
   4   3   8       47.22       -6.53     65.28 o 
   5   3   8     4812.86     4603.53     95.43 o 
   6   3   8     2151.47     1915.29     72.05 o 
   7   3   8       62.52       81.31     49.50 o 
   8   3   8      249.66      257.92     35.30 o 
   9   3   8        4.14       32.72     39.26 o 
  10   3   8        7.53       66.78     41.45 o 
   0   4   8     5479.06     6763.28    126.85 o 
   1   4   8      292.32      533.71     33.65 o 
   2   4   8    14110.35    14159.79    349.22 o 
   3   4   8      853.95     1108.70     69.29 o 
   4   4   8     4592.48     4555.15     89.32 o 
   5   4   8     2886.56     2702.99     78.26 o 
   6   4   8     2994.05     2873.32     84.34 o 
   7   4   8      813.29      729.88     49.34 o 
   8   4   8      251.89      234.14     47.52 o 
   9   4   8       36.34      102.61     40.65 o 
  10   4   8      596.41      497.67     50.36 o 
   1   5   8      774.85      566.02     37.47 o 
   2   5   8       24.20      -25.11     25.11 o 
   3   5   8     7432.58     7351.11    142.77 o 
   4   5   8      372.76      398.10     42.23 o 
   5   5   8     2815.93     2927.80     92.08 o 
   6   5   8      269.39      298.53     31.40 o 
   7   5   8       30.66       34.14     35.03 o 
   8   5   8        4.13       58.04     37.49 o 
   9   5   8      580.62      523.76     46.71 o 
  10   5   8        4.06       34.73     41.26 o 
   0   6   8      128.64        6.96     37.02 o 
   1   6   8     2529.83     2268.52    103.36 o 
   2   6   8     3633.01     3725.67    167.23 o 
   3   6   8        2.26       17.49     47.65 o 
   4   6   8      784.73     1033.52     72.20 o 
   5   6   8      291.65      276.31     31.49 o 
   6   6   8      273.93      261.62     32.04 o 
   7   6   8      182.25      172.50     34.22 o 
   8   6   8       85.11       23.92     43.41 o 
   9   6   8       16.34      -49.95     55.67 o 
  10   6   8        5.63      -47.48    125.53 o 
   1   7   8       25.33      116.85     26.62 o 
   2   7   8      838.80      800.96     49.77 o 
   3   7   8      102.66       73.28     37.60 o 
   4   7   8       32.05       43.37     40.90 o 
   5   7   8      473.45      503.74     38.86 o 
   6   7   8       30.51      127.58     33.75 o 
   7   7   8      290.70      348.94     38.09 o 
   8   7   8       21.92       34.40     89.52 o 
   9   7   8      280.98      353.26     43.34 o 
   0   8   8      542.45      593.45     62.85 o 
   1   8   8      461.59      457.61     53.38 o 
   2   8   8     1659.24     1661.48     65.57 o 
   3   8   8       33.72       13.85     44.03 o 
   4   8   8      581.85      494.28     53.51 o 
   5   8   8       48.95       25.56     30.76 o 
   6   8   8      844.20      836.62    116.54 o 
   7   8   8        2.77      -38.79    138.09 o 
   8   8   8      479.18      526.54     46.57 o 
   9   8   8       20.76      -22.56     42.46 o 
   1   9   8     1367.49     1343.69     62.52 o 
   2   9   8       84.59        2.67     32.78 o 
   3   9   8     1302.96     1190.53     65.19 o 
   4   9   8      340.18      355.37     42.67 o 
   5   9   8      592.86      679.48     46.44 o 
   6   9   8       33.04       30.61     37.45 o 
   7   9   8     1162.20     1227.42     82.25 o 
   8   9   8        1.77      -37.44     39.11 o 
   0  10   8      506.24      455.14     54.74 o 
   1  10   8       63.62        1.68     38.96 o 
   2  10   8      114.91       50.12     43.99 o 
   3  10   8      607.65      629.39     45.03 o 
   4  10   8      150.25      153.74     35.96 o 
   5  10   8      309.66      220.11     80.75 o 
   6  10   8      217.03      311.20     55.85 o 
   7  10   8        2.28       33.69     52.54 o 
   8  10   8      203.80      195.82     44.10 o 
   1  11   8       33.79        8.79     39.45 o 
   2  11   8       17.92      114.02     31.42 o 
   3  11   8       52.05       78.59     87.67 o 
   4  11   8      127.25      108.84     40.99 o 
   5  11   8       73.96       50.00     64.40 o 
   6  11   8      133.48      177.92     47.56 o 
   7  11   8       27.24      125.05     46.81 o 
   0  12   8      293.69      283.94     55.71 o 
   1  12   8       83.73       13.43     99.75 o 
   2  12   8      925.62      849.25     55.51 o 
   3  12   8      112.15       88.67     41.66 o 
   4  12   8      651.03      736.53     53.92 o 
   5  12   8       10.05       26.52     44.78 o 
   6  12   8      219.88      359.22     65.01 o 
   1  13   8      659.30      692.05     53.83 o 
   2  13   8        7.96        3.44     39.30 o 
   3  13   8     1067.51     1048.82     94.33 o 
   4  13   8        8.62       -6.28     42.82 o 
   5  13   8      249.38      255.97     78.55 o 
   0  14   8       99.53       84.10     67.17 o 
   1  14   8       25.90      177.80     71.05 o 
   2  14   8      306.42      359.81     64.00 o 
   3  14   8       21.21     -102.96    106.31 o 
   1   1   9     7343.41     7848.99    137.52 o 
   2   1   9      621.75      527.72     35.14 o 
   3   1   9      200.03      241.39     26.90 o 
   4   1   9      836.95      811.32     58.98 o 
   5   1   9     2343.85     2092.83     68.53 o 
   6   1   9      164.42      277.25     37.51 o 
   7   1   9     1247.58     1045.28     64.68 o 
   8   1   9      150.42      201.33     66.56 o 
   9   1   9      115.92       69.39     90.75 o 
  10   1   9        0.44      -59.03    110.41 o 
  11   1   9      181.51      217.13     56.46 o 
   0   2   9    22943.33    23333.46    208.93 o 
   1   2   9     1269.00     1443.04     45.78 o 
   2   2   9     6159.43     6328.72     86.36 o 
   3   2   9     3568.57     3501.19    156.03 o 
   4   2   9     2321.06     1959.62     75.86 o 
   5   2   9      858.85      719.44     48.62 o 
   6   2   9     1992.13     2077.86     70.96 o 
   7   2   9      307.24      457.50     39.63 o 
   8   2   9     1364.58     1204.04     73.49 o 
   9   2   9       15.77       -3.54     38.75 o 
  10   2   9      501.17      497.00     87.01 o 
   1   3   9     1049.33     1045.09     42.32 o 
   2   3   9     2302.57     2771.55     63.30 o 
   3   3   9     7801.80     7530.22    103.08 o 
   4   3   9      848.24      808.26     47.39 o 
   5   3   9     1153.95     1075.49     65.54 o 
   6   3   9     1214.40     1369.74     61.64 o 
   7   3   9      255.11      307.69     50.95 o 
   8   3   9        1.13      -73.87     73.87 o 
   9   3   9     1333.62     1343.57     82.12 o 
  10   3   9       34.31       16.32     43.57 o 
   0   4   9      558.63      609.76     55.45 o 
   1   4   9        0.33       20.22     53.55 o 
   2   4   9     1024.00     1079.94     46.97 o 
   3   4   9      321.25      335.49     27.46 o 
   4   4   9     1010.27      974.96     51.76 o 
   5   4   9       90.23       49.09     29.34 o 
   6   4   9        3.99      -31.11     31.11 o 
   7   4   9      176.69      193.74     31.35 o 
   8   4   9       31.01      -35.16     35.16 o 
   9   4   9        2.06       66.42     62.33 o 
  10   4   9      121.73       87.96     45.94 o 
   1   5   9     2881.51     2822.11     66.48 o 
   2   5   9      207.57      182.67     27.02 o 
   3   5   9      891.12      848.27     48.53 o 
   4   5   9       29.60      110.46     42.31 o 
   5   5   9      526.21      463.32     35.76 o 
   6   5   9       68.87       11.87     31.54 o 
   7   5   9      839.46      974.44    164.63 o 
   8   5   9       37.90      -94.16    108.74 o 
   9   5   9      101.95       22.80     69.64 o 
  10   5   9      163.50      163.04     44.61 o 
   0   6   9    13049.79    12438.65    198.79 o 
   1   6   9     1280.89     1130.48     49.86 o 
   2   6   9     1185.44     1377.96     64.57 o 
   3   6   9      487.38      458.74     35.43 o 
   4   6   9     3186.18     2949.46    115.66 o 
   5   6   9      105.84      116.15     36.19 o 
   6   6   9      188.80      175.83     41.30 o 
   7   6   9       93.63       95.28     33.56 o 
   8   6   9     1011.27      939.94     61.40 o 
   9   6   9        2.66      -48.53     48.53 o 
  10   6   9      264.19      355.37     46.85 o 
   1   7   9     3624.76     3766.00     86.58 o 
   2   7   9       13.34       23.94     29.04 o 
   3   7   9     2547.76     2170.63    113.37 o 
   4   7   9       81.06       54.30     45.40 o 
   5   7   9      454.59      514.08     40.14 o 
   6   7   9      130.31      135.56     33.23 o 
   7   7   9     1805.57     1758.51     82.70 o 
   8   7   9        3.83       44.94     51.17 o 
   9   7   9      244.84      298.46     43.31 o 
   0   8   9     2724.39     2890.58    117.07 o 
   1   8   9      160.22       85.41     32.72 o 
   2   8   9       55.22       12.74     67.00 o 
   3   8   9      478.31      577.82     69.11 o 
   4   8   9        3.85      115.39     44.61 o 
   5   8   9      141.88      178.62     30.29 o 
   6   8   9      901.07      819.76     58.11 o 
   7   8   9        1.30      -47.03     47.03 o 
   8   8   9        2.46      -23.49     43.65 o 
   9   8   9        1.08      120.61     77.05 o 
   1   9   9        6.96      -64.09     64.09 o 
   2   9   9       75.12       44.26     35.18 o 
   3   9   9      567.56      489.52     38.03 o 
   4   9   9        3.04       17.55    112.88 o 
   5   9   9       33.50      -18.18     48.44 o 
   6   9   9       53.79      -36.92     36.92 o 
   7   9   9       37.14      -42.98     42.98 o 
   8   9   9       22.11       94.11     42.68 o 
   0  10   9     1011.58      750.81     74.05 o 
   1  10   9       16.51       63.33     63.16 o 
   2  10   9     1265.50     1264.72    145.90 o 
   3  10   9       59.82       29.87     89.92 o 
   4  10   9      374.84      443.32     40.36 o 
   5  10   9       25.28       95.56     52.94 o 
   6  10   9      808.09      727.15     53.63 o 
   7  10   9        4.42       43.16     39.82 o 
   8  10   9      193.50      119.69     50.25 o 
   1  11   9     1171.52     1098.78    164.23 o 
   2  11   9      124.72       99.58     40.11 o 
   3  11   9       26.56      127.81     38.07 o 
   4  11   9      287.99      289.97     38.70 o 
   5  11   9     1482.51     1271.38     83.80 o 
   6  11   9      130.41      143.08     43.56 o 
   7  11   9      151.38      137.70     43.29 o 
   0  12   9        2.15      -48.84     48.84 o 
   1  12   9      136.30      190.17    120.95 o 
   2  12   9      173.16      241.18     57.83 o 
   3  12   9      173.40      173.48     47.60 o 
   4  12   9      354.72      349.96     62.46 o 
   5  12   9      222.10      258.12     67.48 o 
   6  12   9      119.24      153.06     44.14 o 
   1  13   9      283.28      275.06     39.14 o 
   2  13   9      121.93      -46.72     46.72 o 
   3  13   9       61.06       59.09    127.16 o 
   4  13   9       58.22       95.88     43.54 o 
   5  13   9       47.78      -15.99     40.37 o 
   0  14   9     1506.00     1652.10    133.82 o 
   1  14   9       65.42       72.43     42.42 o 
   2  14   9       70.10      167.86     42.59 o 
   3  14   9       72.97       94.06     51.17 o 
   0   0  10     5933.25     6676.10    128.18 o 
   1   0  10     2087.07     1968.31     79.34 o 
   2   0  10     1201.10     1289.87     69.29 o 
   3   0  10     2911.27     2957.49     98.73 o 
   4   0  10      862.53      773.91     67.79 o 
   5   0  10        9.91       65.94     43.90 o 
   6   0  10     3519.90     3739.06    135.76 o 
   7   0  10      201.08      271.43     49.10 o 
   8   0  10     1504.73     1633.15    119.98 o 
   9   0  10        0.33       41.26     56.86 o 
  10   0  10      619.78      770.12     80.84 o 
  11   0  10       42.75      203.46     73.70 o 
   1   1  10      983.72     1048.44    115.22 o 
   2   1  10       10.19        4.36     26.39 o 
   3   1  10      588.20      463.11     42.05 o 
   4   1  10      774.69      768.76     45.97 o 
   5   1  10     2687.13     2994.75    163.39 o 
   6   1  10      583.46      562.19     38.62 o 
   7   1  10     2017.97     1706.34    122.75 o 
   8   1  10      299.24      287.58     65.23 o 
   9   1  10      265.33      330.77     41.68 o 
  10   1  10       30.64        6.51     43.55 o 
   0   2  10     5379.80     6091.55    117.69 o 
   1   2  10       19.06      201.07     44.25 o 
   2   2  10     2925.08     3583.50    139.46 o 
   3   2  10       23.73       33.59     67.13 o 
   4   2  10      119.01      136.71     23.19 o 
   5   2  10       26.62       36.52     74.49 o 
   6   2  10      200.31      212.08     28.91 o 
   7   2  10      168.03      141.15     38.04 o 
   8   2  10      566.48      599.21     46.37 o 
   9   2  10      252.27      220.58     36.95 o 
  10   2  10       60.95      125.30     56.42 o 
   1   3  10    13011.05    12679.25    123.04 o 
   2   3  10     6359.36     6781.70    102.79 o 
   3   3  10     3234.24     2866.08     68.38 o 
   4   3  10      112.43      124.53     25.20 o 
   5   3  10     1804.75     1985.72    150.30 o 
   6   3  10       31.41       14.30     53.73 o 
   7   3  10       51.21      -20.77     86.52 o 
   8   3  10      377.14      398.24     38.65 o 
   9   3  10       56.30      110.74     59.28 o 
  10   3  10        5.58     -115.18    165.69 o 
   0   4  10     8627.02     8941.75    153.12 o 
   1   4  10     2665.76     2417.41     61.75 o 
   2   4  10    13020.87    12623.01    170.71 o 
   3   4  10      104.71      125.08     33.63 o 
   4   4  10     9968.34    10222.06    136.08 o 
   5   4  10      699.26      771.20     49.66 o 
   6   4  10      222.67      245.43     30.76 o 
   7   4  10        3.91      -16.27     33.45 o 
   8   4  10      590.16      694.34     63.87 o 
   9   4  10       98.43      166.36     38.08 o 
  10   4  10      309.86      274.10     48.15 o 
   1   5  10     5660.49     5800.40    105.30 o 
   2   5  10       63.23      139.41     50.69 o 
   3   5  10     4571.53     4712.04    170.09 o 
   4   5  10     1190.62     1142.57     77.05 o 
   5   5  10     1888.72     1702.95     67.33 o 
   6   5  10      404.37      429.69     36.65 o 
   7   5  10      297.56      332.77     35.99 o 
   8   5  10       23.34      -22.32     36.31 o 
   9   5  10      409.23      432.76     44.64 o 
  10   5  10       17.58       83.73     43.85 o 
   0   6  10      882.20     1002.84     67.97 o 
   1   6  10      371.23      520.36     59.64 o 
   2   6  10     2014.01     2259.79     68.97 o 
   3   6  10       54.42       99.82     25.65 o 
   4   6  10      418.53      311.01     43.99 o 
   5   6  10        0.12      -27.84     27.84 o 
   6   6  10       40.43       52.91     35.03 o 
   7   6  10       16.36       34.64     49.19 o 
   8   6  10       46.09      -69.29     69.29 o 
   9   6  10        4.06      -39.29     39.29 o 
  10   6  10       25.03      -15.55     41.43 o 
   1   7  10      374.35      412.13     32.31 o 
   2   7  10      239.40      196.74     52.32 o 
   3   7  10     1187.58     1220.90     76.87 o 
   4   7  10      390.64      418.20     49.37 o 
   5   7  10      212.01      161.35     34.04 o 
   6   7  10       11.09       19.30     52.50 o 
   7   7  10      127.24      190.72     39.34 o 
   8   7  10        0.12        1.02     37.09 o 
   9   7  10      272.20      343.32     44.51 o 
   0   8  10     1837.05     1907.92     95.56 o 
   1   8  10        9.84       21.72     29.62 o 
   2   8  10     2456.38     2583.35    114.29 o 
   3   8  10      231.26      261.77     30.04 o 
   4   8  10      776.02      584.64     55.10 o 
   5   8  10       14.93       15.45     32.27 o 
   6   8  10      604.03      635.02     47.14 o 
   7   8  10       30.20       45.97     35.62 o 
   8   8  10      727.73      772.60     55.61 o 
   9   8  10       27.70       62.33     78.02 o 
   1   9  10     1976.32     1735.43    203.20 o 
   2   9  10       14.33      -56.38     97.67 o 
   3   9  10      488.34      550.67     41.59 o 
   4   9  10      401.89      472.23     39.39 o 
   5   9  10      385.13      424.33     39.57 o 
   6   9  10        5.09      -42.36    101.82 o 
   7   9  10     1333.30     1344.97     98.25 o 
   8   9  10        0.72      -37.05     37.05 o 
   0  10  10      432.62      439.18     52.10 o 
   1  10  10      113.56      161.59     33.57 o 
   2  10  10        1.53        9.29     35.47 o 
   3  10  10      128.38      136.42     30.59 o 
   4  10  10       40.96      -16.06     34.09 o 
   5  10  10      189.64       93.94     40.22 o 
   6  10  10      245.33      269.34     41.37 o 
   7  10  10        3.88      -45.91     86.66 o 
   8  10  10      249.06      300.98     92.17 o 
   1  11  10       49.90        1.72     77.75 o 
   2  11  10       99.16       79.85     39.71 o 
   3  11  10      456.53      456.74     57.52 o 
   4  11  10      180.06      138.31     39.66 o 
   5  11  10       80.21      135.25     39.61 o 
   6  11  10       25.76      144.81     46.98 o 
   7  11  10        3.34       83.03     44.51 o 
   0  12  10     1431.40     1517.66    121.39 o 
   1  12  10      113.07       63.73     45.44 o 
   2  12  10      467.06      438.43     43.36 o 
   3  12  10       99.54       96.64     45.49 o 
   4  12  10      481.29      526.22     57.34 o 
   5  12  10        3.26      -39.49     39.49 o 
   6  12  10      324.85      390.39     47.04 o 
   1  13  10      428.68      495.97     49.93 o 
   2  13  10       24.28      -37.09     37.09 o 
   3  13  10      920.32      907.64     62.55 o 
   4  13  10        8.13      -70.08     91.68 o 
   5  13  10      294.48      417.09     48.41 o 
   0  14  10      106.40       -1.50     74.40 o 
   1  14  10        0.18        0.03    144.79 o 
   2  14  10      250.38       72.09     51.48 o 
   3  14  10        8.44      -12.46     95.34 o 
   1   1  11     4842.48     5207.55    422.26 o 
   2   1  11      486.76      466.15     30.61 o 
   3   1  11     3958.86     4376.93    179.66 o 
   4   1  11      764.70      696.51     42.82 o 
   5   1  11     1236.89     1051.41     58.75 o 
   6   1  11        2.76      -31.06     31.06 o 
   7   1  11     1283.79     1430.29     72.93 o 
   8   1  11        3.56       62.52     48.75 o 
   9   1  11        3.52       15.86     38.82 o 
  10   1  11       62.63      176.41     48.19 o 
   0   2  11    32543.87    31697.71    270.90 o 
   1   2  11        7.01       18.47     85.38 o 
   2   2  11    15869.72    16241.13    144.42 o 
   3   2  11      392.55      378.74     28.18 o 
   4   2  11     1168.61      933.83     45.68 o 
   5   2  11        3.92       89.19     29.66 o 
   6   2  11     2821.44     2690.16    112.00 o 
   7   2  11       31.06      -31.11     34.26 o 
   8   2  11      226.75      255.31     58.36 o 
   9   2  11        8.36      -41.11     41.11 o 
  10   2  11      172.37      191.26     45.12 o 
   1   3  11     4820.94     4484.48     79.23 o 
   2   3  11     2206.21     2004.10    165.11 o 
   3   3  11     7277.67     7871.57    323.26 o 
   4   3  11       39.64       55.73     26.08 o 
   5   3  11     1993.13     2084.48    120.55 o 
   6   3  11       94.22      132.33     34.86 o 
   7   3  11       69.38       61.56     32.00 o 
   8   3  11       59.09       35.56     39.58 o 
   9   3  11      591.13      599.19     48.74 o 
  10   3  11       37.63      108.21     43.42 o 
   0   4  11      807.76     1132.78     67.79 o 
   1   4  11        0.06        0.00     25.80 o 
   2   4  11      187.99      224.23     25.62 o 
   3   4  11      129.16       87.32     24.18 o 
   4   4  11       22.34      102.67     28.18 o 
   5   4  11       34.21       62.84     30.01 o 
   6   4  11       89.52      106.75     27.86 o 
   7   4  11      522.11      461.03     39.62 o 
   8   4  11      250.73      273.79     87.32 o 
   9   4  11        1.65        4.94     40.39 o 
  10   4  11        6.26      -40.92     40.92 o 
   1   5  11       59.23       14.12     27.05 o 
   2   5  11      562.58      529.73     34.90 o 
   3   5  11     2184.90     2234.94    138.93 o 
   4   5  11       89.13      114.86     36.32 o 
   5   5  11     1528.09     1526.60     64.32 o 
   6   5  11      579.68      553.58     65.37 o 
   7   5  11      378.28      411.21     37.15 o 
   8   5  11       26.57      -28.28     44.69 o 
   9   5  11      219.72      286.99     67.13 o 
  10   5  11       26.44       -4.08     43.53 o 
   0   6  11       74.91      184.95     34.56 o 
   1   6  11     1040.23     1121.65     51.44 o 
   2   6  11     7388.20     7417.48    119.65 o 
   3   6  11       71.43      109.17     30.55 o 
   4   6  11     6320.42     5547.46    161.85 o 
   5   6  11        4.82      -29.79     29.79 o 
   6   6  11      970.48      908.95     95.82 o 
   7   6  11      229.28      260.73     35.45 o 
   8   6  11      435.00      487.31     74.71 o 
   9   6  11        1.79      -42.11     42.11 o 
   1   7  11      683.40      723.52     46.02 o 
   2   7  11       11.35       42.21     28.47 o 
   3   7  11     2584.93     2484.69     79.13 o 
   4   7  11      200.56      158.85     39.23 o 
   5   7  11     1713.46     1879.88    151.54 o 
   6   7  11      119.32      121.02     36.42 o 
   7   7  11     1006.28     1028.91     65.97 o 
   8   7  11        4.25      -13.16     36.81 o 
   9   7  11      290.69      256.86     57.70 o 
   0   8  11       43.31      119.10     43.81 o 
   1   8  11       70.64       72.27     47.03 o 
   2   8  11        1.78       32.82     47.34 o 
   3   8  11       89.03       89.35     57.83 o 
   4   8  11      330.25      275.75     49.81 o 
   5   8  11       22.81      -37.02     37.02 o 
   6   8  11     1160.10     1177.11     79.29 o 
   7   8  11        7.49      -26.87     75.33 o 
   8   8  11        1.84       -2.69     79.38 o 
   9   8  11        0.25      -48.88     48.88 o 
   1   9  11      112.64      116.20     38.07 o 
   2   9  11      181.91      167.33     30.70 o 
   3   9  11      578.08      487.88     37.71 o 
   4   9  11       23.36       40.91    101.02 o 
   5   9  11       72.27       47.28     37.91 o 
   6   9  11        1.19      -37.48     37.48 o 
   7   9  11      110.51       81.16     98.73 o 
   8   9  11        2.78       27.86     40.65 o 
   0  10  11      371.46      118.30     64.35 o 
   1  10  11      717.68      724.96     70.83 o 
   2  10  11      846.15      842.72     53.79 o 
   3  10  11      143.89      191.88     34.43 o 
   4  10  11      235.14      289.38     37.83 o 
   5  10  11        8.76      -36.50     36.50 o 
   6  10  11     1021.42     1027.89     67.09 o 
   7  10  11        3.24        7.63     86.35 o 
   1  11  11      290.50      333.27     36.99 o 
   2  11  11       49.40      125.75     37.43 o 
   3  11  11       66.64      110.98     39.95 o 
   4  11  11       21.14       24.62     38.74 o 
   5  11  11     1279.70     1227.45    181.73 o 
   6  11  11       53.36      104.74     38.57 o 
   7  11  11      634.52      667.25     56.07 o 
   0  12  11        7.45      -53.86     53.86 o 
   1  12  11        0.01      -70.56    115.66 o 
   2  12  11      141.02      101.50     42.68 o 
   3  12  11        8.32      -11.19     39.32 o 
   4  12  11      240.96      257.86     45.43 o 
   5  12  11        4.79       46.33    104.20 o 
   6  12  11      269.70      163.74     55.18 o 
   1  13  11      524.24      494.01     47.41 o 
   2  13  11        0.07      -40.16     40.16 o 
   3  13  11        0.12       18.95     42.97 o 
   4  13  11        1.28       61.11     41.61 o 
   0  14  11      921.82      783.25     82.86 o 
   1  14  11       72.19       28.82     45.11 o 
   2  14  11      283.45      396.91     47.40 o 
   0   0  12    17139.48    20353.67    234.40 o 
   1   0  12     5625.69     6560.09    139.20 o 
   2   0  12    12199.42    11776.79    179.66 o 
   3   0  12      520.25      516.94     50.42 o 
   4   0  12      522.04      437.51     43.72 o 
   5   0  12       48.80      101.47     46.37 o 
   6   0  12     3233.82     3523.26    140.08 o 
   7   0  12     1524.57     1663.29    113.01 o 
   8   0  12      538.67      617.96     72.82 o 
   9   0  12       11.68       10.40     59.86 o 
  10   0  12      692.42      483.79     76.87 o 
   1   1  12     1170.63     1091.54    123.90 o 
   2   1  12     1187.01     1365.53     49.65 o 
   3   1  12      992.80      978.81     85.38 o 
   4   1  12      288.93      383.42     29.84 o 
   5   1  12     2500.00     2695.44     79.26 o 
   6   1  12      568.22      503.41     46.94 o 
   7   1  12       75.07       75.42     33.83 o 
   8   1  12        0.91        9.39     52.28 o 
   9   1  12      192.62      273.07     41.75 o 
  10   1  12        0.41       -1.51     57.48 o 
   0   2  12      211.78      187.24     37.11 o 
   1   2  12       43.03       23.49     28.33 o 
   2   2  12      605.06      655.18     62.81 o 
   3   2  12       56.03       82.26     27.33 o 
   4   2  12        1.53       11.07     76.21 o 
   5   2  12      583.13      672.95     43.22 o 
   6   2  12       13.26       18.61     30.57 o 
   7   2  12      170.32      165.05     30.70 o 
   8   2  12      128.51       48.06     79.47 o 
   9   2  12        0.83      -16.61     53.29 o 
  10   2  12       87.08      143.43     46.66 o 
   1   3  12    16282.06    16849.78    167.67 o 
   2   3  12       84.39      100.51     27.95 o 
   3   3  12     1486.40     1258.56     54.04 o 
   4   3  12        2.33        5.31     27.66 o 
   5   3  12     1228.77     1214.69     57.48 o 
   6   3  12      859.24      921.60     58.75 o 
   7   3  12     1276.24     1415.88     73.96 o 
   8   3  12        0.15       52.17     44.91 o 
   9   3  12       11.33       96.55     44.62 o 
  10   3  12        0.01      -54.21     54.21 o 
   0   4  12    33394.77    36179.91    318.77 o 
   1   4  12       17.10       10.20     30.99 o 
   2   4  12     2875.79     2601.85     69.19 o 
   3   4  12      202.25       92.75     49.81 o 
   4   4  12     5331.91     5438.41    104.97 o 
   5   4  12       33.69       34.65     93.00 o 
   6   4  12      473.42      368.28     56.33 o 
   7   4  12        6.89       11.43     33.88 o 
   8   4  12      422.95      467.22     43.42 o 
   9   4  12        7.99      -37.21     37.21 o 
  10   4  12      190.72      109.34     50.98 o 
   1   5  12     8508.91     8477.42    140.39 o 
   2   5  12      447.38      410.35     30.72 o 
   3   5  12     4947.61     4737.11     96.37 o 
   4   5  12      310.12      265.43     41.17 o 
   5   5  12      535.18      544.45     39.27 o 
   6   5  12       36.69       74.41     33.18 o 
   7   5  12     1069.45     1099.45     78.41 o 
   8   5  12        0.74       61.47     39.13 o 
   9   5  12      433.44      474.60     50.47 o 
  10   5  12        0.63       75.26     73.21 o 
   0   6  12      721.42      630.48     61.00 o 
   1   6  12      273.73      333.72     31.25 o 
   2   6  12      745.03      716.00     50.45 o 
   3   6  12      140.75      122.05     28.75 o 
   4   6  12        4.32      -16.93     43.90 o 
   5   6  12       78.99       58.42     38.52 o 
   6   6  12       73.57      144.82     73.43 o 
   7   6  12       81.87       49.93     38.21 o 
   8   6  12       24.17       76.14     39.86 o 
   9   6  12        3.87       29.55     97.63 o 
   1   7  12       80.74        9.33    124.12 o 
   2   7  12      244.32      260.91     34.38 o 
   3   7  12      354.61      355.17    145.45 o 
   4   7  12       24.51      -43.99     43.99 o 
   5   7  12      627.94      576.86     41.86 o 
   6   7  12       87.34      145.97     32.77 o 
   7   7  12       52.59       23.61     39.85 o 
   8   7  12       39.70        1.56     39.08 o 
   9   7  12      181.73      172.99     51.69 o 
   0   8  12      682.16      899.88     75.99 o 
   1   8  12     1262.78     1182.39     63.97 o 
   2   8  12      994.72      956.25     59.91 o 
   3   8  12        0.39      -10.81     30.32 o 
   4   8  12     1121.52      901.29     84.63 o 
   5   8  12       67.30       98.53     35.75 o 
   6   8  12     1129.00     1134.11     70.28 o 
   7   8  12       12.39       62.50     47.96 o 
   8   8  12      533.20      467.89     52.54 o 
   1   9  12      206.08      248.33     62.37 o 
   2   9  12        2.34      -32.48     32.48 o 
   3   9  12      506.37      423.70     65.72 o 
   4   9  12      194.59      234.62     35.09 o 
   5   9  12      908.71      950.02     72.46 o 
   6   9  12       25.66      111.25     36.20 o 
   7   9  12      910.76      923.29     64.80 o 
   8   9  12        2.40      -37.60     37.60 o 
   0  10  12      794.45      852.80     87.36 o 
   1  10  12      174.02      208.98     33.84 o 
   2  10  12       13.01      -20.56     34.67 o 
   3  10  12       37.30      -75.02     75.02 o 
   4  10  12      265.68      264.85     38.33 o 
   5  10  12       28.59      -87.12     88.51 o 
   6  10  12      113.20      163.64     41.18 o 
   7  10  12       10.76        6.37     40.80 o 
   1  11  12      897.13      927.61     60.54 o 
   2  11  12       96.95       84.58     40.97 o 
   3  11  12       66.13       46.91     50.12 o 
   4  11  12       20.54       -4.73     41.20 o 
   5  11  12       92.75      202.07     37.84 o 
   6  11  12        1.31       67.34     41.18 o 
   0  12  12     1656.50     1733.82    117.95 o 
   1  12  12        7.92       21.37     99.44 o 
   2  12  12      739.89      709.81     66.91 o 
   3  12  12        0.15       98.41     39.11 o 
   4  12  12      283.95      301.15    115.26 o 
   5  12  12       22.26       76.26     73.39 o 
   1  13  12      520.98      551.44     51.51 o 
   2  13  12        0.40       13.11     44.03 o 
   3  13  12      618.38      560.39     51.98 o 
   4  13  12       24.01       55.71     53.91 o 
   0  14  12       41.98       62.33     65.32 o 
   1  14  12        0.47       -1.94     59.42 o 
   2  14  12      363.15      483.69     48.26 o 
   1   1  13     9172.23     9401.13    785.50 o 
   2   1  13     1797.41     1948.41     64.53 o 
   3   1  13     2012.48     1863.34    129.76 o 
   4   1  13      662.22      757.27     48.59 o 
   5   1  13      556.96      590.90     40.41 o 
   6   1  13      688.10      656.12     46.32 o 
   7   1  13      741.14      776.39     52.16 o 
   8   1  13       64.53       97.41     40.98 o 
   9   1  13       13.51       44.51    128.88 o 
  10   1  13       37.45       86.29     47.00 o 
   0   2  13     3057.17     3251.13    103.32 o 
   1   2  13     2057.81     2360.31     62.67 o 
   2   2  13     5665.74     5534.80     92.41 o 
   3   2  13      701.51      839.96    146.56 o 
   4   2  13     2918.76     2804.30     76.63 o 
   5   2  13      245.59      268.09     38.61 o 
   6   2  13      869.07      698.31     45.94 o 
   7   2  13      280.62       75.77     42.33 o 
   8   2  13     1458.33     1585.10    201.21 o 
   9   2  13        5.25      -41.83     53.47 o 
  10   2  13      135.97       85.01     65.54 o 
   1   3  13     5008.96     5252.65    143.91 o 
   2   3  13      359.84      358.32     35.13 o 
   3   3  13     3378.61     3222.80     78.62 o 
   4   3  13       45.71       49.65     29.89 o 
   5   3  13     1139.12     1158.49     86.08 o 
   6   3  13      309.05      269.29     33.85 o 
   7   3  13      378.71      408.92     40.36 o 
   8   3  13       98.39       72.83     39.04 o 
   9   3  13      350.48      446.25     50.95 o 
  10   3  13       87.94      119.18     75.02 o 
   0   4  13      128.07       29.18     43.99 o 
   1   4  13      308.17      310.83     45.49 o 
   2   4  13      279.40      448.27     31.11 o 
   3   4  13      191.11      221.06     66.86 o 
   4   4  13       36.80       62.56     30.47 o 
   5   4  13        7.11       -7.22     59.81 o 
   6   4  13      173.76      174.87     38.70 o 
   7   4  13       17.64      -25.56     43.59 o 
   8   4  13       61.19       73.88     92.30 o 
   9   4  13        0.00      -69.36     78.94 o 
  10   4  13       82.09      168.46     47.42 o 
   1   5  13     3752.37     3687.41     82.89 o 
   2   5  13      170.44      187.26     40.60 o 
   3   5  13     1995.31     2102.30     68.38 o 
   4   5  13       98.41      126.06     48.66 o 
   5   5  13      142.39      138.86     26.83 o 
   6   5  13      154.06      173.72     30.43 o 
   7   5  13        5.98      -38.88     38.88 o 
   8   5  13      149.93      217.48     44.21 o 
   9   5  13      482.24      454.11     48.72 o 
  10   5  13        8.58       23.13     37.09 o 
   0   6  13      900.26      800.70     70.17 o 
   1   6  13       68.59      100.38     26.42 o 
   2   6  13     6401.58     6570.67    159.43 o 
   3   6  13        0.07      -38.04     38.04 o 
   4   6  13     4306.37     4230.08    143.60 o 
   5   6  13       43.90      116.17     33.15 o 
   6   6  13      416.35      434.99     60.17 o 
   7   6  13      163.13       62.11     51.44 o 
   8   6  13     1156.88     1168.01     79.15 o 
   9   6  13        5.17       48.57     49.81 o 
   1   7  13     2586.75     2502.32    134.30 o 
   2   7  13      207.35      223.14     28.48 o 
   3   7  13     1136.45     1167.36     63.02 o 
   4   7  13      324.51      345.48     49.01 o 
   5   7  13      826.88      693.46     47.93 o 
   6   7  13       21.07       18.61     54.96 o 
   7   7  13      629.99      666.58     63.03 o 
   8   7  13        1.22       48.63     40.23 o 
   9   7  13      328.97      341.53    117.55 o 
   0   8  13      643.79      592.93     62.33 o 
   1   8  13        8.76      -30.27     31.98 o 
   2   8  13      300.92      216.52     32.35 o 
   3   8  13       90.02      -20.90     30.79 o 
   4   8  13       80.27       82.34     50.42 o 
   5   8  13        9.92       25.18     35.77 o 
   6   8  13      584.05      600.42     47.15 o 
   7   8  13        0.16      -53.86     53.86 o 
   8   8  13        0.65      -14.05     43.52 o 
   1   9  13      120.52       35.69     36.08 o 
   2   9  13        3.26       88.03     34.06 o 
   3   9  13     1615.58     1587.75     75.72 o 
   4   9  13       95.07       92.27     38.70 o 
   5   9  13       62.03      118.99     39.88 o 
   6   9  13      108.66      165.74     43.57 o 
   7   9  13      205.81      162.82     82.56 o 
   8   9  13        4.89       11.10     41.12 o 
   0  10  13     2664.08     2642.16    132.41 o 
   1  10  13      162.24       99.18     41.66 o 
   2  10  13      112.06       60.03     39.45 o 
   3  10  13       19.52       -2.38     43.86 o 
   4  10  13      258.19      324.23     40.28 o 
   5  10  13        0.48       -4.34     38.84 o 
   6  10  13      832.94      781.93     98.95 o 
   7  10  13        0.02       67.54     40.88 o 
   1  11  13      843.42      862.72     61.89 o 
   2  11  13      238.07      270.85     37.50 o 
   3  11  13      106.07      111.05    151.49 o 
   4  11  13       19.35      -37.88     39.45 o 
   5  11  13      956.90      887.62     58.87 o 
   6  11  13       17.05       79.70     79.91 o 
   0  12  13      548.72      412.56     64.09 o 
   1  12  13        9.95       -1.70     36.92 o 
   2  12  13        6.98        2.32     40.82 o 
   3  12  13      141.89      133.27     44.87 o 
   4  12  13       81.41     -119.65    154.84 o 
   5  12  13       69.95      -46.77     46.77 o 
   1  13  13       85.23       56.37     46.78 o 
   2  13  13        0.14      -14.86     87.80 o 
   3  13  13        2.09       39.27     89.65 o 
   4  13  13       36.59       -1.28     46.10 o 
   0  14  13      500.37      580.41     75.90 o 
   1  14  13        0.19      -48.88     48.88 o 
   0   0  14     5378.09     6001.54    140.69 o 
   1   0  14      325.78      310.92     43.28 o 
   2   0  14     9374.98    10111.47    179.83 o 
   3   0  14      303.22      395.99     44.08 o 
   4   0  14     2083.66     2126.28     99.97 o 
   5   0  14      796.63      751.69     72.64 o 
   6   0  14     6233.94     6078.41    182.92 o 
   7   0  14       38.94       59.59     56.33 o 
   8   0  14       68.94      277.42     51.48 o 
   9   0  14       44.27       49.90     60.56 o 
  10   0  14      661.04      550.79     75.72 o 
   1   1  14     1453.96     1453.29     55.73 o 
   2   1  14     1099.23     1117.57     49.48 o 
   3   1  14     2455.68     2538.81    188.69 o 
   4   1  14      200.47      161.73     26.68 o 
   5   1  14      766.31      780.47     51.99 o 
   6   1  14      163.19      182.13     36.35 o 
   7   1  14      131.70       63.89     45.36 o 
   8   1  14       68.16       18.52     44.74 o 
   9   1  14      385.70      415.04     45.91 o 
  10   1  14        7.72       95.07     43.22 o 
   0   2  14      165.24      277.42     38.08 o 
   1   2  14     1214.87     1089.28     48.42 o 
   2   2  14     1047.02     1232.20    127.07 o 
   3   2  14      713.99      820.49     51.22 o 
   4   2  14      381.28      399.60     31.22 o 
   5   2  14     1527.63     1627.98     75.94 o 
   6   2  14      351.09      312.79     73.96 o 
   7   2  14        2.43      -78.47    108.30 o 
   8   2  14      184.01      196.79     47.93 o 
   9   2  14       28.33      -13.83     83.57 o 
  10   2  14       72.14      -31.83     95.25 o 
   1   3  14     6945.40     7370.70    109.01 o 
   2   3  14      234.08      347.30     41.70 o 
   3   3  14      604.58      552.50     38.29 o 
   4   3  14      884.65      910.94     53.67 o 
   5   3  14     1419.50     1457.52     63.75 o 
   6   3  14       86.87       76.78     55.93 o 
   7   3  14      924.22     1031.58     67.05 o 
   8   3  14      257.44      274.66     39.59 o 
   9   3  14       31.37      -50.64     50.64 o 
  10   3  14       41.15       12.14     45.65 o 
   0   4  14     4900.36     5554.07    137.87 o 
   1   4  14       77.02      142.49     28.74 o 
   2   4  14     1613.19     1532.35     57.16 o 
   3   4  14     1822.46     1803.42     64.12 o 
   4   4  14     4393.75     4354.75     98.89 o 
   5   4  14       56.00       56.30     29.66 o 
   6   4  14     2150.54     2174.85     82.39 o 
   7   4  14      269.72      387.77     38.75 o 
   8   4  14      186.99      245.28     38.07 o 
   9   4  14       39.22      -42.80     42.80 o 
  10   4  14       94.63      132.05     46.86 o 
   1   5  14     4709.69     4771.56     96.08 o 
   2   5  14      674.24      579.64     42.41 o 
   3   5  14     5468.33     5177.08    156.78 o 
   4   5  14       56.95       96.26     43.99 o 
   5   5  14      943.82      856.97     54.49 o 
   6   5  14        6.90       28.42     34.46 o 
   7   5  14      657.51      717.07     53.25 o 
   8   5  14       93.73      110.10     41.66 o 
   9   5  14      203.95      186.73     45.88 o 
   0   6  14     1656.93     1469.80     86.57 o 
   1   6  14      322.29      360.36     30.81 o 
   2   6  14     1309.99     1291.60     60.21 o 
   3   6  14      113.54       90.13     31.32 o 
   4   6  14       12.71       56.07     49.81 o 
   5   6  14       22.53       90.62     30.99 o 
   6   6  14       24.09       22.81     38.08 o 
   7   6  14        0.12      -29.95     49.19 o 
   8   6  14       25.75      -12.78     38.89 o 
   9   6  14        5.16      -38.83     38.83 o 
   1   7  14       61.20       59.12     33.34 o 
   2   7  14       26.66       73.50     30.20 o 
   3   7  14       57.89      103.34     32.93 o 
   4   7  14      226.43      214.39     46.28 o 
   5   7  14      496.67      449.87     58.49 o 
   6   7  14       14.67      -40.04     59.94 o 
   7   7  14       27.11       52.63     41.61 o 
   8   7  14        6.77       42.30     53.07 o 
   9   7  14      155.10      113.56     53.12 o 
   0   8  14     1161.14     1056.18     87.98 o 
   1   8  14       21.99       40.16     90.93 o 
   2   8  14     1229.24     1180.78     66.81 o 
   3   8  14       61.58       63.03     35.59 o 
   4   8  14     1326.72     1064.73     96.44 o 
   5   8  14       31.75       15.88     35.71 o 
   6   8  14     1449.81     1605.33    136.42 o 
   7   8  14        3.05      -40.37     40.37 o 
   8   8  14      467.98      464.78     48.35 o 
   1   9  14       11.83       15.99     32.73 o 
   2   9  14      300.61      325.70     35.34 o 
   3   9  14      685.40      585.82     44.79 o 
   4   9  14       80.53      -10.77     38.98 o 
   5   9  14     1160.89     1389.35     80.84 o 
   6   9  14      136.00      163.39     45.10 o 
   7   9  14      791.05      772.00     58.19 o 
   8   9  14        2.50       37.29     92.34 o 
   0  10  14        2.99      -53.86     53.86 o 
   1  10  14      408.78      399.15     45.49 o 
   2  10  14       31.42      -18.84     43.15 o 
   3  10  14      307.57      315.98     37.97 o 
   4  10  14      251.76      216.71     47.29 o 
   5  10  14      108.72       18.69    140.08 o 
   6  10  14      312.22      264.87     63.25 o 
   7  10  14       24.23       74.20     41.01 o 
   1  11  14      915.61      999.05     72.80 o 
   2  11  14       36.58      -30.15     39.78 o 
   3  11  14        7.18      -45.75     45.75 o 
   4  11  14      176.50      207.00     61.71 o 
   5  11  14        9.45     -143.23    145.54 o 
   6  11  14       55.18       17.54     42.64 o 
   0  12  14      704.92      636.91     69.64 o 
   1  12  14       31.51        8.60     64.35 o 
   2  12  14      731.27      761.16     54.94 o 
   3  12  14      108.46       78.45     54.04 o 
   4  12  14      206.70      245.87     44.34 o 
   5  12  14       30.15       15.81     89.21 o 
   1  13  14      416.93      474.19     72.64 o 
   2  13  14        0.23       -2.69     46.15 o 
   3  13  14      636.43      684.41     56.75 o 
   4  13  14        0.02      -51.66     51.66 o 
   0  14  14       71.74      199.05     77.40 o 
   1  14  14        3.63       -8.58     39.67 o 
   1   1  15     2401.43     2868.52    175.87 o 
   2   1  15     1023.98      830.06     49.20 o 
   3   1  15       96.42        0.05     80.84 o 
   4   1  15        0.80       68.82     29.56 o 
   5   1  15      527.27      515.01     37.72 o 
   6   1  15      320.92      384.47     37.03 o 
   7   1  15     1650.87     1609.89     80.48 o 
   8   1  15       76.66      116.93     53.20 o 
   9   1  15       55.70      107.44     57.39 o 
  10   1  15        9.55       -6.57    130.78 o 
   0   2  15     4662.15     4361.43    127.12 o 
   1   2  15      746.70      788.64     47.68 o 
   2   2  15      888.58      866.07     78.10 o 
   3   2  15      479.04      565.80     38.67 o 
   4   2  15     2684.86     2445.68     75.70 o 
   5   2  15      583.67      621.50     44.19 o 
   6   2  15     1685.93     1779.40     76.51 o 
   7   2  15      457.94      450.81     41.04 o 
   8   2  15      576.86      420.13     44.44 o 
   9   2  15       24.51       87.89     70.70 o 
  10   2  15      339.86      314.78     77.53 o 
   1   3  15      927.08      770.59     47.72 o 
   2   3  15      625.14      729.92     45.74 o 
   3   3  15     3020.22     2974.57     83.70 o 
   4   3  15      111.29       93.31     35.00 o 
   5   3  15      882.58      884.39     57.34 o 
   6   3  15      311.43      309.16     35.77 o 
   7   3  15      479.35      390.44     39.39 o 
   8   3  15       51.05       34.22     39.53 o 
   9   3  15      711.28      849.34     60.01 o 
  10   3  15      185.71      238.31    118.17 o 
   0   4  15     1630.80     1501.71     79.87 o 
   1   4  15     1481.07     1576.02     58.40 o 
   2   4  15      446.54      446.90     32.94 o 
   3   4  15       37.80       47.07     46.59 o 
   4   4  15      238.12      278.77     31.10 o 
   5   4  15      367.90      340.40     33.75 o 
   6   4  15        6.76       17.22     35.03 o 
   7   4  15      187.99      259.64     34.11 o 
   8   4  15       10.06       47.45     51.79 o 
   9   4  15       72.20       79.88     44.92 o 
  10   4  15       47.29      119.75     49.49 o 
   1   5  15      767.98      717.86     47.14 o 
   2   5  15        5.42      -25.49     85.51 o 
   3   5  15      152.08      187.35     51.97 o 
   4   5  15      318.05      289.59     43.64 o 
   5   5  15      149.79      161.30     30.52 o 
   6   5  15      184.35      203.33     82.64 o 
   7   5  15      118.68      -39.86     39.86 o 
   8   5  15      197.58      176.70     59.59 o 
   9   5  15      186.09      221.73     44.30 o 
   0   6  15     1679.19     1456.22     84.98 o 
   1   6  15       69.51       28.43     31.23 o 
   2   6  15     3273.97     3250.07     98.73 o 
   3   6  15       96.12       43.84     72.82 o 
   4   6  15     1631.64     1574.79     94.24 o 
   5   6  15      159.84      184.13     31.44 o 
   6   6  15      464.17      460.64     77.66 o 
   7   6  15      372.63      384.21     89.79 o 
   8   6  15     1009.10      934.16     67.47 o 
   9   6  15        1.73      -38.21     38.21 o 
   1   7  15     2060.08     2083.08     73.86 o 
   2   7  15       17.22       19.05     47.21 o 
   3   7  15     1274.94     1200.21     62.95 o 
   4   7  15      107.54      195.35     42.67 o 
   5   7  15      440.06      428.59     67.35 o 
   6   7  15      198.59      132.78     39.13 o 
   7   7  15      429.60      355.48     43.02 o 
   8   7  15        8.06       47.82     46.19 o 
   9   7  15      209.62      211.94     44.73 o 
   0   8  15     1375.58     1426.60     99.35 o 
   1   8  15     1276.13     1128.54     65.10 o 
   2   8  15      305.21      332.67     63.69 o 
   3   8  15       30.04      -33.53     42.23 o 
   4   8  15       57.88      110.10     57.21 o 
   5   8  15       58.21       98.30     33.88 o 
   6   8  15      366.75      347.37     42.51 o 
   7   8  15        7.57       37.27    120.02 o 
   8   8  15       17.24      121.81     50.73 o 
   1   9  15       21.52      -14.20     38.08 o 
   2   9  15       28.98      125.54     31.83 o 
   3   9  15      435.37      399.10     38.86 o 
   4   9  15       60.17       25.83     37.76 o 
   5   9  15        3.08       76.57     48.35 o 
   6   9  15        1.68      -63.43     63.43 o 
   7   9  15       73.43      215.50     42.35 o 
   0  10  15      969.08      891.94     83.57 o 
   1  10  15      441.36      434.81     41.61 o 
   2  10  15      466.72      428.22     44.74 o 
   3  10  15        3.70       -0.25     37.50 o 
   4  10  15      201.08      201.43     43.44 o 
   5  10  15       11.01       11.44     55.58 o 
   6  10  15      484.16      475.05     48.47 o 
   7  10  15       25.30       26.54    107.72 o 
   1  11  15     1462.65     1472.30     85.93 o 
   2  11  15       18.70       -1.17     40.29 o 
   3  11  15      115.67       92.58    109.84 o 
   4  11  15       13.87       11.75    104.07 o 
   5  11  15      727.30      738.35     61.93 o 
   6  11  15       68.93       36.40     60.61 o 
   0  12  15      397.15      379.68     65.67 o 
   1  12  15       19.81       -9.27     97.41 o 
   2  12  15      112.59      188.77     43.21 o 
   3  12  15       27.27       61.30     50.38 o 
   4  12  15       94.62      101.84     39.44 o 
   5  12  15       71.12       28.75     64.62 o 
   1  13  15       44.38       68.54     42.65 o 
   2  13  15        0.33       98.16     45.47 o 
   3  13  15       21.37       32.78     43.82 o 
   0   0  16      417.20      621.13     57.04 o 
   1   0  16      225.34      217.74     40.46 o 
   2   0  16     1733.48     1559.54     82.51 o 
   3   0  16      349.93      333.75     45.22 o 
   4   0  16     1699.92     1746.78     91.77 o 
   5   0  16        3.68       -9.96     46.10 o 
   6   0  16     1242.55     1262.55    102.26 o 
   7   0  16      248.37      217.65     51.39 o 
   8   0  16     2017.02     2120.37    135.93 o 
   9   0  16       26.27      -54.04     59.94 o 
  10   0  16      453.22      432.22     72.29 o 
   1   1  16      752.55      698.25     45.33 o 
   2   1  16      156.69      135.82     29.12 o 
   3   1  16        5.54       10.13     96.00 o 
   4   1  16        3.41       -5.78     30.07 o 
   5   1  16      437.79      467.61     38.18 o 
   6   1  16     1305.29     1290.48    119.98 o 
   7   1  16     1329.78     1227.42     77.87 o 
   8   1  16      121.44       46.71     42.86 o 
   9   1  16      310.06      400.51     46.11 o 
  10   1  16       94.66       31.88     46.77 o 
   0   2  16      351.29      292.76     41.26 o 
   1   2  16     1376.39     1538.75     60.13 o 
   2   2  16      325.49      408.60     41.83 o 
   3   2  16      369.10      303.95     30.23 o 
   4   2  16      741.49      833.26     54.03 o 
   5   2  16      436.55      447.25     37.06 o 
   6   2  16        0.15       24.38     42.89 o 
   7   2  16        0.80       28.11     71.05 o 
   8   2  16      112.58       25.26     63.56 o 
   9   2  16       25.18       -3.16     42.97 o 
  10   2  16       28.30       96.74     45.84 o 
   1   3  16     1503.61     1421.12     57.72 o 
   2   3  16     1615.11     1634.61     85.16 o 
   3   3  16      798.15      755.27     49.92 o 
   4   3  16      703.59      588.10     61.31 o 
   5   3  16     1426.52     1429.54     77.49 o 
   6   3  16       33.90       54.53     90.58 o 
   7   3  16       50.12       70.57     71.89 o 
   8   3  16       24.20      -30.00     46.50 o 
   9   3  16      222.58      295.92     46.19 o 
  10   3  16       21.72       58.44     43.90 o 
   0   4  16     2080.98     2350.63     98.82 o 
   1   4  16       35.16       46.73     29.79 o 
   2   4  16     1745.98     1573.18     93.05 o 
   3   4  16      451.84      387.47     49.41 o 
   4   4  16     1953.48     2116.35     74.69 o 
   5   4  16        0.03       61.67     46.10 o 
   6   4  16      225.82      158.75     36.42 o 
   7   4  16      611.63      616.56     46.73 o 
   8   4  16      697.71      781.84     85.64 o 
   9   4  16       23.03      119.50     47.76 o 
   1   5  16     1671.99     1558.77    102.13 o 
   2   5  16      375.01      435.07     35.18 o 
   3   5  16     2972.89     2850.28     83.85 o 
   4   5  16      365.85      462.55     50.25 o 
   5   5  16      888.17      718.19     50.95 o 
   6   5  16       35.31       75.66     39.49 o 
   7   5  16      293.72      389.54     98.12 o 
   8   5  16      103.99       31.12     42.15 o 
   9   5  16      344.28      363.00     45.30 o 
   0   6  16      109.50      138.67     36.23 o 
   1   6  16      951.88      805.65     47.24 o 
   2   6  16      918.21      953.80     58.39 o 
   3   6  16       97.51       97.92     32.09 o 
   4   6  16      110.59       99.79     48.48 o 
   5   6  16      335.97      278.29     34.15 o 
   6   6  16       42.71      105.27     39.43 o 
   7   6  16        2.43        2.34     36.91 o 
   8   6  16        2.65      -29.45     40.12 o 
   9   6  16       66.62       75.55     40.33 o 
   1   7  16        7.04       56.96     31.90 o 
   2   7  16        1.21      -25.50     35.44 o 
   3   7  16      311.44      360.56     40.24 o 
   4   7  16      441.82      450.12     53.42 o 
   5   7  16        1.52      123.78     35.80 o 
   6   7  16       11.25       29.46     38.44 o 
   7   7  16      150.15      272.75     39.55 o 
   8   7  16       33.98      102.77     43.87 o 
   0   8  16     2535.56     2612.80    125.44 o 
   1   8  16      387.43      376.42     48.97 o 
   2   8  16      634.85      666.74     65.98 o 
   3   8  16      718.04      638.21     49.06 o 
   4   8  16      577.39      605.27     63.82 o 
   5   8  16       51.32      109.86     32.65 o 
   6   8  16      437.72      460.69     45.36 o 
   7   8  16       56.15      128.18     44.07 o 
   8   8  16      471.00      509.00     51.17 o 
   1   9  16     1673.39     1765.50     79.95 o 
   2   9  16      977.22     1012.73     67.06 o 
   3   9  16      575.39      547.30     43.06 o 
   4   9  16       51.04      -38.30     38.30 o 
   5   9  16      424.07      483.80     48.57 o 
   6   9  16      226.25      159.16     95.21 o 
   7   9  16      307.50      325.83     54.17 o 
   0  10  16      897.51      740.14     91.24 o 
   1  10  16      125.81      156.29     38.05 o 
   2  10  16      516.21      462.02     41.94 o 
   3  10  16      160.77      131.38     44.23 o 
   4  10  16       57.23      125.68     41.41 o 
   5  10  16      208.63      118.75     71.40 o 
   6  10  16       47.88      154.98     49.46 o 
   7  10  16      103.72       32.63     63.60 o 
   1  11  16        0.40        8.11     46.99 o 
   2  11  16       44.79      -36.21     64.00 o 
   3  11  16       12.58       46.74     66.56 o 
   4  11  16      265.06      268.21    192.00 o 
   5  11  16       23.34      -43.05     43.05 o 
   6  11  16       74.99      146.56     58.27 o 
   0  12  16      385.19      410.36     64.00 o 
   1  12  16       36.63       18.62     37.77 o 
   2  12  16      238.33      294.26     39.94 o 
   3  12  16       64.52       48.33     52.19 o 
   4  12  16      339.22      321.13     44.44 o 
   1  13  16      494.02      523.64     52.23 o 
   2  13  16        0.57      -41.43     41.43 o 
   3  13  16      577.89      630.42     53.72 o 
   1   1  17      554.24      579.85     41.31 o 
   2   1  17      137.68       87.12     39.27 o 
   3   1  17      996.66      925.25     53.98 o 
   4   1  17     1004.74     1237.98     59.42 o 
   5   1  17      675.41      626.49     42.99 o 
   6   1  17       77.63       40.33     37.04 o 
   7   1  17      613.04      755.49     53.17 o 
   8   1  17      126.65      148.38     47.42 o 
   9   1  17      178.40      109.45     68.36 o 
  10   1  17       77.44      -45.50     45.50 o 
   0   2  17      737.40      853.69     74.05 o 
   1   2  17      696.75      787.03     51.19 o 
   2   2  17     1573.65     1635.53     60.90 o 
   3   2  17       26.22       -5.13     27.51 o 
   4   2  17      896.75     1130.46     62.19 o 
   5   2  17       11.95       49.98     48.35 o 
   6   2  17     3256.11     3297.02    140.96 o 
   7   2  17        8.81      -19.26     36.52 o 
   8   2  17      369.79      445.38     72.60 o 
   9   2  17       23.30      -48.03    104.95 o 
  10   2  17      255.17      317.15     47.20 o 
   1   3  17     1806.83     1644.64    113.76 o 
   2   3  17      172.41      204.07     48.93 o 
   3   3  17     1577.34     1653.63     64.50 o 
   4   3  17      103.60       95.34     33.40 o 
   5   3  17     1149.27     1102.61     64.79 o 
   6   3  17      173.84      145.25     43.64 o 
   7   3  17      320.17      318.22     36.69 o 
   8   3  17       60.17      -40.66     40.66 o 
   9   3  17      667.83      790.04     59.70 o 
   0   4  17      541.36      493.84     48.22 o 
   1   4  17      963.13     1038.82    144.84 o 
   2   4  17      832.24      829.32     83.35 o 
   3   4  17        2.51      -27.64     27.64 o 
   4   4  17      243.93      227.29     31.02 o 
   5   4  17      231.33      250.93     32.85 o 
   6   4  17       11.07      -15.37     34.59 o 
   7   4  17       55.52      -48.63    104.55 o 
   8   4  17        3.70       67.56     42.06 o 
   9   4  17       85.54      156.97     41.72 o 
   1   5  17       69.99      125.90     31.40 o 
   2   5  17       52.61       22.02     32.07 o 
   3   5  17      379.22      403.29     34.66 o 
   4   5  17      397.66      405.25     50.95 o 
   5   5  17      413.31      334.70     43.28 o 
   6   5  17      139.33      169.92     31.96 o 
   7   5  17      106.99      -10.60     42.68 o 
   8   5  17       71.38      131.51     45.13 o 
   9   5  17       34.46      117.81     43.63 o 
   0   6  17       34.05      -32.88     42.58 o 
   1   6  17      166.16      187.84     30.98 o 
   2   6  17     1106.40     1039.25     62.32 o 
   3   6  17       30.00       89.07     37.11 o 
   4   6  17     1123.07     1154.82     91.68 o 
   5   6  17       41.33       89.33     42.89 o 
   6   6  17      545.08      542.26     43.59 o 
   7   6  17      124.48      202.56     36.85 o 
   8   6  17      473.89      576.96     49.60 o 
   9   6  17       22.79      -41.63    107.28 o 
   1   7  17      474.01      492.63     40.24 o 
   2   7  17       76.08      132.23     30.37 o 
   3   7  17     1958.85     1859.21    119.54 o 
   4   7  17      189.18      188.56     45.22 o 
   5   7  17      752.48      768.81     53.31 o 
   6   7  17      163.01      138.95     85.91 o 
   7   7  17      335.26      347.34     42.79 o 
   8   7  17        0.98      -34.96     85.51 o 
   0   8  17     3291.63     3060.27    133.38 o 
   1   8  17       24.38      -33.62     33.62 o 
   2   8  17        4.63       32.22     47.60 o 
   3   8  17       37.15       37.62     36.76 o 
   4   8  17      220.36      224.88     48.48 o 
   5   8  17       46.56       74.12     75.50 o 
   6   8  17      207.37      224.76     57.34 o 
   7   8  17        2.06      -42.39     42.39 o 
   8   8  17       15.86      -19.00     42.22 o 
   1   9  17       10.49      -30.64    125.88 o 
   2   9  17      102.02      141.15    102.79 o 
   3   9  17        1.19      -33.49     33.49 o 
   4   9  17       28.53      102.84     33.79 o 
   5   9  17       99.87       90.12     99.88 o 
   6   9  17        0.09       61.32     85.16 o 
   7   9  17       22.57       14.92     64.53 o 
   0  10  17       86.57      118.66     55.18 o 
   1  10  17       16.04       65.37     47.78 o 
   2  10  17      479.41      457.82     73.17 o 
   3  10  17       18.93       35.05     48.04 o 
   4  10  17      528.14      344.78    155.72 o 
   5  10  17       13.96       40.64     63.38 o 
   6  10  17      390.67      391.97     45.21 o 
   1  11  17      668.59      683.46     57.74 o 
   2  11  17       65.30      103.50     41.26 o 
   3  11  17      339.47      329.85     46.06 o 
   4  11  17        9.57      -37.37     37.37 o 
   5  11  17      701.03      637.82     71.89 o 
   0  12  17       58.07       62.06     59.24 o 
   1  12  17        0.26      -45.82     51.79 o 
   2  12  17      302.63      368.51     45.96 o 
   3  12  17       21.00       67.56     42.31 o 
   4  12  17      197.71      214.71     40.64 o 
   1  13  17       27.15       17.36     45.18 o 
   2  13  17       17.23       75.07     84.28 o 
   0   0  18     1710.88     1891.17     95.91 o 
   1   0  18     1185.39     1642.84     91.15 o 
   2   0  18       23.49       48.93     42.23 o 
   3   0  18     1844.31     1526.39     90.01 o 
   4   0  18     2086.13     1964.43    102.35 o 
   5   0  18       82.15      -17.37     45.93 o 
   6   0  18     3235.08     3536.40    148.45 o 
   7   0  18     1077.90     1118.24    103.40 o 
   8   0  18      582.11      671.56     74.58 o 
   9   0  18       98.56       24.24     63.65 o 
   1   1  18      611.57      759.74     48.36 o 
   2   1  18      169.52      250.44     29.63 o 
   3   1  18       16.05       -5.94     29.61 o 
   4   1  18      674.28      712.74     46.84 o 
   5   1  18      679.24      670.55     48.62 o 
   6   1  18      635.14      678.22     68.10 o 
   7   1  18     3017.85     2796.08    103.19 o 
   8   1  18       82.82      163.26     36.81 o 
   9   1  18      242.06      300.47     44.86 o 
   0   2  18       22.42      103.23     37.38 o 
   1   2  18      148.63      173.26     29.39 o 
   2   2  18      120.35       89.13     33.91 o 
   3   2  18       10.12      -11.77     29.85 o 
   4   2  18      390.08      327.51     34.83 o 
   5   2  18      633.10      544.46     40.14 o 
   6   2  18       71.18        3.98     90.01 o 
   7   2  18      189.25      178.55     43.72 o 
   8   2  18       56.86       74.09     45.55 o 
   9   2  18       11.00      -50.78     50.78 o 
   1   3  18       77.05      123.15     30.46 o 
   2   3  18      250.62      266.85     30.88 o 
   3   3  18      262.10      345.95     32.82 o 
   4   3  18       18.98       61.93     31.00 o 
   5   3  18      673.50      603.14     43.51 o 
   6   3  18      311.14      248.94     37.56 o 
   7   3  18       11.78      -87.19    111.12 o 
   8   3  18       11.34       40.28     38.44 o 
   9   3  18      184.90      109.53     91.94 o 
   0   4  18      727.97      887.36     74.93 o 
   1   4  18      251.17      295.97     33.37 o 
   2   4  18     1493.28     1461.01     62.38 o 
   3   4  18      305.19      305.73     32.00 o 
   4   4  18     1025.49      907.01     60.72 o 
   5   4  18        0.16       26.53     33.00 o 
   6   4  18      564.03      662.58     47.69 o 
   7   4  18      222.73      147.08     45.09 o 
   8   4  18      483.86      527.05     50.42 o 
   9   4  18        2.35      -45.97     45.97 o 
   1   5  18      469.93      506.38     71.36 o 
   2   5  18      584.26      593.96     39.99 o 
   3   5  18     1266.51     1086.61     61.68 o 
   4   5  18       18.95       43.81     33.67 o 
   5   5  18      876.26      967.65     59.05 o 
   6   5  18      101.40      159.19     79.38 o 
   7   5  18      253.46      180.42    106.40 o 
   8   5  18        0.55      -39.67     39.67 o 
   9   5  18      355.84      361.34     47.90 o 
   0   6  18      470.27      484.23     52.36 o 
   1   6  18       72.36       38.43     30.25 o 
   2   6  18      474.51      461.03     57.56 o 
   3   6  18       99.73        9.23     33.79 o 
   4   6  18      263.79      289.94     48.93 o 
   5   6  18      464.06      487.46     41.25 o 
   6   6  18       91.18      136.71     40.18 o 
   7   6  18       30.11       31.85     37.15 o 
   8   6  18       58.67       35.49     46.05 o 
   1   7  18      442.68      454.62     38.23 o 
   2   7  18       19.06        9.57     32.86 o 
   3   7  18      139.03      197.45     35.63 o 
   4   7  18      412.53      394.84     54.04 o 
   5   7  18        0.76        8.21     36.34 o 
   6   7  18       53.69      109.33     64.04 o 
   7   7  18       84.09      177.36     39.08 o 
   8   7  18       13.33      -12.58    166.08 o 
   0   8  18     2809.58     2527.38    127.65 o 
   1   8  18      352.22      348.74     37.33 o 
   2   8  18     1569.48     1559.79     74.78 o 
   3   8  18      250.46      201.27     59.37 o 
   4   8  18      233.55      276.63     50.34 o 
   5   8  18       19.97       -5.39     37.70 o 
   6   8  18      137.18      166.75     41.50 o 
   7   8  18       88.16      143.09     45.72 o 
   1   9  18     2862.85     2796.92    391.45 o 
   2   9  18       94.12      161.63     35.64 o 
   3   9  18      618.11      534.45     49.06 o 
   4   9  18       59.35      149.51     40.74 o 
   5   9  18      232.65      296.38    136.46 o 
   6   9  18       67.36       96.85     50.73 o 
   7   9  18      162.27       58.84    126.06 o 
   0  10  18     1154.42     1263.96    101.64 o 
   1  10  18      241.74       80.53     45.40 o 
   2  10  18      795.36      843.44    119.45 o 
   3  10  18       28.12       65.19     65.81 o 
   4  10  18       64.33      214.36     54.57 o 
   5  10  18        2.69       53.60     38.73 o 
   6  10  18       22.55       22.65     88.82 o 
   1  11  18       33.88       92.18     45.49 o 
   2  11  18        4.79        2.26    145.28 o 
   3  11  18       21.02       74.12     42.46 o 
   4  11  18       61.88       65.47     94.59 o 
   5  11  18       97.31      117.87     76.91 o 
   0  12  18      108.85      183.18     71.23 o 
   1  12  18       19.46      -48.27     81.28 o 
   2  12  18      194.52      247.50     40.39 o 
   3  12  18       16.99       -9.77     44.03 o 
   4  12  18      263.19      179.35     51.73 o 
   1  13  18      338.33      358.83    134.83 o 
   2  13  18        7.64       84.56     45.09 o 
   1   1  19      530.15      428.59     56.55 o 
   2   1  19     1770.65     1902.42     69.00 o 
   3   1  19      100.69      148.22     38.39 o 
   4   1  19      100.07       50.38     33.39 o 
   5   1  19      771.77      821.26     58.58 o 
   6   1  19       67.08       66.40     44.35 o 
   7   1  19      965.51      836.83     57.16 o 
   8   1  19      202.77      272.63     42.49 o 
   9   1  19      182.13      213.64     82.03 o 
   0   2  19     2562.54     2439.05    112.31 o 
   1   2  19     2268.29     2772.06    281.17 o 
   2   2  19     1422.54     1520.24    211.13 o 
   3   2  19        5.03       -1.77     28.32 o 
   4   2  19     1534.70     1455.02     67.40 o 
   5   2  19       20.98      -52.59     93.49 o 
   6   2  19      273.36      321.91     36.98 o 
   7   2  19       25.37       68.01     40.75 o 
   8   2  19     1317.97     1386.84     89.53 o 
   9   2  19        9.73      105.90     44.95 o 
   1   3  19      449.28      317.08     32.26 o 
   2   3  19      201.69      220.61     30.77 o 
   3   3  19     1089.78      969.74     58.71 o 
   4   3  19        4.59       33.37     50.78 o 
   5   3  19      638.05      675.98     99.00 o 
   6   3  19       26.28       11.57    115.61 o 
   7   3  19      593.28      567.95     47.54 o 
   8   3  19       45.89       44.29    102.83 o 
   9   3  19      504.43      617.64    111.47 o 
   0   4  19      331.06      301.31     44.69 o 
   1   4  19      393.40      464.46     35.38 o 
   2   4  19      394.45      400.77     35.20 o 
   3   4  19       70.86       81.02     33.37 o 
   4   4  19      246.58      315.15     34.69 o 
   5   4  19        1.08       43.77     30.68 o 
   6   4  19      155.52      163.09     36.72 o 
   7   4  19      845.22      866.51    101.42 o 
   8   4  19       21.69      105.01     45.15 o 
   9   4  19       35.47      102.73     87.36 o 
   1   5  19       29.53        1.29     52.72 o 
   2   5  19       50.97       11.76     29.95 o 
   3   5  19      942.01      966.17    139.20 o 
   4   5  19        4.06       30.24     45.84 o 
   5   5  19       72.92      113.97     54.13 o 
   6   5  19      501.99      479.20     43.48 o 
   7   5  19      189.63      102.12     37.72 o 
   8   5  19        9.82       25.90     41.55 o 
   9   5  19       96.46       37.34     78.90 o 
   0   6  19     1798.77     1941.77    105.96 o 
   1   6  19      671.14      688.74     94.99 o 
   2   6  19     1883.58     1895.92     74.47 o 
   3   6  19        8.81      -20.47     30.74 o 
   4   6  19      316.85      305.10     52.45 o 
   5   6  19      400.26      335.54     37.51 o 
   6   6  19       72.19       21.55     39.34 o 
   7   6  19        0.00       60.29     40.70 o 
   8   6  19      440.57      481.54     48.94 o 
   1   7  19     1749.14     1754.90     74.54 o 
   2   7  19      144.98      171.02     33.23 o 
   3   7  19      963.31      946.34     64.76 o 
   4   7  19       58.27       25.30     49.01 o 
   5   7  19      348.65      350.96     73.56 o 
   6   7  19        7.97       48.00     35.15 o 
   7   7  19      234.07      280.64     40.47 o 
   8   7  19        0.31      -21.77     42.70 o 
   0   8  19     1890.34     2157.66    122.98 o 
   1   8  19      695.04      667.02     48.68 o 
   2   8  19       13.47       31.29     37.49 o 
   3   8  19       10.58        4.67     34.13 o 
   4   8  19       11.02       44.17     51.22 o 
   5   8  19       41.64       61.16     40.61 o 
   6   8  19      146.16      167.43     45.44 o 
   7   8  19        2.07      -32.95     42.52 o 
   1   9  19       47.38      117.91    100.14 o 
   2   9  19        9.38      -35.40     35.40 o 
   3   9  19      298.28      270.77     60.91 o 
   4   9  19      345.46      274.19     38.80 o 
   5   9  19        4.73      -26.34     38.45 o 
   6   9  19        0.72      -26.73     38.36 o 
   7   9  19       25.02      -41.20     41.20 o 
   0  10  19     1150.06     1475.61    118.57 o 
   1  10  19      107.05      138.23     39.11 o 
   2  10  19      372.22      320.73     41.26 o 
   3  10  19      124.14      115.11     37.14 o 
   4  10  19      521.74      534.11     48.27 o 
   5  10  19        3.70       -8.56     38.74 o 
   6  10  19      172.21       95.43     77.88 o 
   1  11  19     1248.07     1268.04     81.54 o 
   2  11  19       38.32      -20.53    103.54 o 
   3  11  19      165.88      151.80     47.80 o 
   4  11  19       39.23      -33.56    150.08 o 
   5  11  19      375.46      228.91    136.29 o 
   0  12  19      303.43      180.45     72.90 o 
   1  12  19       32.45      -42.33     42.33 o 
   2  12  19      341.48      445.57     52.63 o 
   3  12  19        2.82      -62.35    137.83 o 
   0   0  20     5262.86     6173.53    168.37 o 
   1   0  20      299.95      438.83     50.60 o 
   2   0  20     2596.27     2631.84    114.95 o 
   3   0  20     2791.33     3170.91    128.18 o 
   4   0  20      786.74      586.93     57.74 o 
   5   0  20      842.51      769.41     71.76 o 
   6   0  20     2127.90     1801.52    116.63 o 
   7   0  20      115.39       96.44     66.64 o 
   8   0  20       21.90      107.37     64.97 o 
   9   0  20       54.23       75.46     65.23 o 
   1   1  20     2206.94     2367.97     77.09 o 
   2   1  20        4.41      -45.71     86.39 o 
   3   1  20     2275.05     2265.59    124.87 o 
   4   1  20      533.11      501.86     38.66 o 
   5   1  20     2198.38     2400.73    113.81 o 
   6   1  20     1531.47     1469.93     81.10 o 
   7   1  20      193.22      329.98     94.33 o 
   8   1  20        2.26      -29.96     43.37 o 
   9   1  20      280.78      294.21     45.87 o 
   0   2  20        4.11      -46.10     46.10 o 
   1   2  20      132.34      190.64     34.24 o 
   2   2  20      589.11      597.90     41.00 o 
   3   2  20       20.73      -29.71     29.71 o 
   4   2  20      214.79      231.19     32.76 o 
   5   2  20      256.48      268.30     35.31 o 
   6   2  20       17.54       43.16     71.93 o 
   7   2  20       62.53      137.87     47.12 o 
   8   2  20       10.78       93.12     46.98 o 
   9   2  20        8.06      -10.00     63.25 o 
   1   3  20      111.14      179.55     29.03 o 
   2   3  20      128.04      113.35     35.37 o 
   3   3  20       48.03       50.00     34.00 o 
   4   3  20        4.50       40.01     77.09 o 
   5   3  20     1441.21     1642.07     75.13 o 
   6   3  20      568.83      418.56     41.98 o 
   7   3  20      121.13       80.09     54.92 o 
   8   3  20       31.94        2.33     46.10 o 
   9   3  20       23.07       80.74     40.81 o 
   0   4  20     1369.05     1294.72     88.77 o 
   1   4  20      530.22      603.55     42.95 o 
   2   4  20      714.46      597.46     43.21 o 
   3   4  20       58.75       34.00     74.40 o 
   4   4  20     1032.79     1052.81     64.73 o 
   5   4  20       63.35       27.72    101.91 o 
   6   4  20     1101.55      992.08     66.03 o 
   7   4  20       82.26       20.32     45.99 o 
   8   4  20      262.19      297.87     58.40 o 
   9   4  20       39.17       67.38     83.66 o 
   1   5  20       11.79       -1.64     43.46 o 
   2   5  20       57.56       94.93     30.87 o 
   3   5  20     1922.26     1966.04    101.51 o 
   4   5  20       10.61       37.73     48.22 o 
   5   5  20      303.29      264.81    109.97 o 
   6   5  20      115.85       39.02     67.97 o 
   7   5  20      481.32      735.96     53.13 o 
   8   5  20        2.82      -20.38     53.82 o 
   0   6  20      106.57      111.16     51.66 o 
   1   6  20      265.64      297.32     35.36 o 
   2   6  20       29.06       32.97     87.58 o 
   3   6  20       39.19       53.96     34.77 o 
   4   6  20      142.73       36.94     50.42 o 
   5   6  20      403.59      355.27     46.10 o 
   6   6  20       49.57      100.72     54.79 o 
   7   6  20        0.00       45.45     39.71 o 
   8   6  20      203.38      105.99     51.41 o 
   1   7  20      208.32      211.53     35.09 o 
   2   7  20       43.34      -34.16     34.16 o 
   3   7  20      327.35      342.75     37.92 o 
   4   7  20      238.40      135.76     57.12 o 
   5   7  20      366.89      201.09     68.23 o 
   6   7  20       61.02      -19.88     66.60 o 
   7   7  20       15.34       36.61     42.76 o 
   8   7  20        0.02      -41.99     41.99 o 
   0   8  20      465.75      503.18     60.39 o 
   1   8  20       15.59      101.19     36.11 o 
   2   8  20     1161.80     1154.80     70.76 o 
   3   8  20        3.21      -69.38     69.38 o 
   4   8  20      879.14      621.58     68.23 o 
   5   8  20        8.09      -55.40     55.40 o 
   6   8  20      156.72      205.83     87.27 o 
   7   8  20       80.72       46.17     43.26 o 
   1   9  20      642.45      615.26     49.99 o 
   2   9  20       38.48       64.25     36.28 o 
   3   9  20      853.39      717.36     57.74 o 
   4   9  20      143.16      143.76    100.89 o 
   5   9  20      444.45      561.50     46.96 o 
   6   9  20       33.02       24.66     39.34 o 
   0  10  20      182.68      165.64     53.69 o 
   1  10  20        0.19       -7.16     87.18 o 
   2  10  20      271.48      372.17    126.59 o 
   3  10  20       55.67       33.94     39.45 o 
   4  10  20       95.63      121.00     52.89 o 
   5  10  20        0.01       77.86     63.29 o 
   6  10  20      104.44       53.33     45.67 o 
   1  11  20        2.03        0.24     43.85 o 
   2  11  20       54.87      -28.06     41.83 o 
   3  11  20        0.16       14.15    123.15 o 
   4  11  20       33.17       -5.87     40.43 o 
   0  12  20       57.12       78.02     59.06 o 
   1  12  20       93.77       80.62     43.17 o 
   2  12  20      316.39      260.98     42.91 o 
   3  12  20       24.35      113.69     44.83 o 
   1   1  21      782.13      774.65     49.87 o 
   2   1  21      170.45      217.06     32.00 o 
   3   1  21     1196.18     1349.85     71.21 o 
   4   1  21       18.44      -33.88     59.46 o 
   5   1  21      148.68      207.60     35.38 o 
   6   1  21      232.18      213.20     41.52 o 
   7   1  21      589.20      683.06     51.14 o 
   8   1  21       54.13       24.70     59.46 o 
   9   1  21       75.74      -50.82     50.82 o 
   0   2  21      880.22      936.64     84.89 o 
   1   2  21       26.35       69.64     30.93 o 
   2   2  21     1453.48     1551.32     67.20 o 
   3   2  21      234.59      250.83     32.13 o 
   4   2  21     1590.28     1772.84     77.50 o 
   5   2  21        0.01       23.43     78.46 o 
   6   2  21     1083.73     1083.39     74.20 o 
   7   2  21      412.77      448.58     88.73 o 
   8   2  21      739.42      629.79     52.86 o 
   9   2  21       11.59       12.21     48.65 o 
   1   3  21      425.29      379.98     36.50 o 
   2   3  21      122.77      182.46     32.95 o 
   3   3  21      742.46      709.26     80.88 o 
   4   3  21      433.74      532.22    106.31 o 
   5   3  21      845.72      890.82     58.95 o 
   6   3  21      159.44       97.33     40.93 o 
   7   3  21      661.30      597.17     50.48 o 
   8   3  21       10.41      -13.42     76.03 o 
   9   3  21       88.89      150.76     53.88 o 
   0   4  21      210.58      166.08     58.36 o 
   1   4  21       12.51       17.77     32.58 o 
   2   4  21        0.49      -44.04     70.92 o 
   3   4  21       59.79       -3.65     63.34 o 
   4   4  21      212.37      151.76     61.44 o 
   5   4  21      145.75      100.32     57.39 o 
   6   4  21       78.10      112.29     56.68 o 
   7   4  21       65.36      -28.79     55.76 o 
   8   4  21       35.28       54.51    126.28 o 
   1   5  21     1644.71     1678.91     73.87 o 
   2   5  21       86.04       67.10     79.34 o 
   3   5  21      689.13      741.23     53.54 o 
   4   5  21       64.65       44.78     48.13 o 
   5   5  21       20.78       16.04     38.66 o 
   6   5  21       54.80      103.02     41.14 o 
   7   5  21       45.05       35.92     44.42 o 
   8   5  21        0.24       95.95     79.52 o 
   0   6  21      569.24      532.45     58.45 o 
   1   6  21      691.35      627.21     44.88 o 
   2   6  21     2535.33     2526.41     91.19 o 
   3   6  21       84.84       86.23     42.01 o 
   4   6  21      264.51      299.37     50.95 o 
   5   6  21       29.83       92.62     40.53 o 
   6   6  21      317.09      442.25     81.90 o 
   7   6  21        0.05       56.61     44.69 o 
   8   6  21      173.12      170.06     49.73 o 
   1   7  21     1518.71     1593.59     77.26 o 
   2   7  21      215.44      203.76     38.30 o 
   3   7  21      241.94      288.01     35.65 o 
   4   7  21        5.01      122.09     53.69 o 
   5   7  21      857.31      961.00     61.11 o 
   6   7  21       90.02       77.51     85.11 o 
   7   7  21      169.46      139.31     43.42 o 
   0   8  21      140.02       33.23     51.57 o 
   1   8  21       12.31       18.86     40.90 o 
   2   8  21        1.30       36.34     36.61 o 
   3   8  21       91.12      151.57     36.86 o 
   4   8  21       75.79      103.67     61.80 o 
   5   8  21      119.36      188.61     36.77 o 
   6   8  21       47.86       25.54     68.67 o 
   7   8  21        0.02      -32.81     42.89 o 
   1   9  21      245.35      272.01     66.56 o 
   2   9  21        1.22      -38.39     38.44 o 
   3   9  21      151.03      120.31     37.79 o 
   4   9  21      161.19      245.23     94.06 o 
   5   9  21       17.17      121.05     41.61 o 
   6   9  21       24.97      105.08     40.15 o 
   0  10  21     2421.21     2355.30    142.63 o 
   1  10  21       12.47        2.34     57.52 o 
   2  10  21      234.68      266.93     94.59 o 
   3  10  21       12.14      -10.53     38.48 o 
   4  10  21      398.88      527.13     49.28 o 
   5  10  21        4.76      -15.00     48.35 o 
   1  11  21      819.66      827.33     59.22 o 
   2  11  21       38.72       15.28     90.14 o 
   3  11  21      297.60      211.78    204.34 o 
   4  11  21       24.81       25.96     44.57 o 
   0  12  21      387.24      380.12     65.94 o 
   1  12  21        1.01       49.87     47.21 o 
   2  12  21      266.82      311.06     45.07 o 
   0   0  22     6169.50     6755.70    186.62 o 
   1   0  22      118.40       15.69     47.69 o 
   2   0  22     4600.14     4878.81    164.58 o 
   3   0  22      276.79      232.90     43.99 o 
   4   0  22     1594.00     1490.16    102.26 o 
   5   0  22        5.12      -48.66     48.66 o 
   6   0  22      204.88      296.37     55.18 o 
   7   0  22      142.25      110.99     63.47 o 
   8   0  22      187.87      178.78     70.88 o 
   9   0  22        5.27      -35.09     58.80 o 
   1   1  22     3966.78     4166.09    104.13 o 
   2   1  22      358.23      364.27     35.97 o 
   3   1  22     2102.44     1950.22    116.85 o 
   4   1  22      466.61      451.71     39.21 o 
   5   1  22      988.59     1012.70     66.63 o 
   6   1  22       12.35      -73.60    102.17 o 
   7   1  22        2.49       14.30     75.28 o 
   8   1  22        8.49      -16.27     38.82 o 
   9   1  22      100.08       65.83     80.18 o 
   0   2  22       10.32      -50.60     50.60 o 
   1   2  22       13.05       46.53     61.71 o 
   2   2  22      777.35      855.81     58.93 o 
   3   2  22      125.11      222.12     95.07 o 
   4   2  22        9.82       37.31     79.74 o 
   5   2  22       71.65       49.24     37.39 o 
   6   2  22       21.91       19.79     92.96 o 
   7   2  22      254.88      236.81     61.09 o 
   8   2  22        9.18       11.51     44.47 o 
   9   2  22       13.97      -27.87     46.07 o 
   1   3  22      575.73      662.41     46.59 o 
   2   3  22       27.94       61.20     35.80 o 
   3   3  22        2.93       11.77     33.91 o 
   4   3  22       77.77       61.83     37.34 o 
   5   3  22       40.12       14.66     49.32 o 
   6   3  22       32.04      -27.17     48.62 o 
   7   3  22      551.81      428.96     48.61 o 
   8   3  22       20.34       59.85     74.75 o 
   0   4  22     2446.70     2659.70    131.17 o 
   1   4  22      219.79      173.96     35.17 o 
   2   4  22      672.29      675.87     47.14 o 
   3   4  22       50.44      105.89     45.93 o 
   4   4  22     1007.69      971.19     89.92 o 
   5   4  22       15.05      -46.88     56.73 o 
   6   4  22      568.70      499.48     47.39 o 
   7   4  22        0.98       51.18     39.13 o 
   8   4  22      650.59      668.18     57.48 o 
   1   5  22      632.22      657.98     48.75 o 
   2   5  22       25.72       19.83     37.31 o 
   3   5  22      513.71      469.53     59.37 o 
   4   5  22       33.18      -51.04     51.04 o 
   5   5  22       27.22       56.75     44.17 o 
   6   5  22        1.56       39.38    122.62 o 
   7   5  22      533.99      505.83    171.37 o 
   8   5  22        0.15       68.30    155.55 o 
   0   6  22       50.69       33.67     49.45 o 
   1   6  22       14.40      -33.72     33.72 o 
   2   6  22        9.58      113.83     50.51 o 
   3   6  22        3.57       62.82     36.36 o 
   4   6  22        3.56      -52.54     52.54 o 
   5   6  22       48.31       83.70     42.67 o 
   6   6  22        8.36      -55.93     55.93 o 
   7   6  22        0.22      -41.11     41.11 o 
   8   6  22      337.51      369.28     48.15 o 
   1   7  22      416.36      500.28     41.27 o 
   2   7  22        0.01        8.25     34.83 o 
   3   7  22      930.52      869.02     58.71 o 
   4   7  22      335.93      221.62     51.04 o 
   5   7  22      122.24       23.14    110.19 o 
   6   7  22        1.57      -13.39     85.38 o 
   7   7  22        0.99      -38.78     38.78 o 
   0   8  22      702.15      799.21     78.10 o 
   1   8  22        5.95       26.35     37.43 o 
   2   8  22      838.75      852.51     62.40 o 
   3   8  22        0.04      -77.65    138.89 o 
   4   8  22     1112.50     1195.37    109.13 o 
   5   8  22        3.36      136.76     39.72 o 
   6   8  22      135.67      166.21     38.13 o 
   1   9  22      682.45      708.82     54.94 o 
   2   9  22       50.62      111.34     39.08 o 
   3   9  22      599.95      538.35     47.53 o 
   4   9  22      121.95      103.75     46.50 o 
   5   9  22      481.25      513.68     84.01 o 
   6   9  22        9.56        5.44     38.72 o 
   0  10  22        9.58      106.93     64.26 o 
   1  10  22        4.59      -47.51     66.60 o 
   2  10  22      176.64      158.64     75.64 o 
   3  10  22       38.22       44.08     41.20 o 
   4  10  22      103.49       88.69     81.06 o 
   5  10  22        9.70       75.13    110.28 o 
   1  11  22       42.85       73.79     45.97 o 
   2  11  22       89.12      184.79     40.96 o 
   3  11  22        0.33      -23.11     39.52 o 
   4  11  22        2.40      -46.41     46.41 o 
   0  12  22      176.37       62.41     75.90 o 
   1  12  22      131.28       58.84     50.91 o 
   1   1  23     1466.55     1297.35     73.90 o 
   2   1  23      774.53      636.12     45.07 o 
   3   1  23      856.25      947.34     65.27 o 
   4   1  23      285.53      287.74     62.41 o 
   5   1  23      555.68      642.96     48.27 o 
   6   1  23       90.76      186.20     39.97 o 
   7   1  23      107.17      164.14     41.80 o 
   8   1  23        5.07       -2.88     82.42 o 
   0   2  23     4893.05     4842.93    165.73 o 
   1   2  23      644.10      513.34     41.92 o 
   2   2  23     2510.65     2944.15    317.13 o 
   3   2  23        2.68       42.36     55.36 o 
   4   2  23     1178.55     1131.98     71.18 o 
   5   2  23       27.78      -35.75     35.75 o 
   6   2  23      637.20      603.90     48.65 o 
   7   2  23      189.09       32.86     47.38 o 
   8   2  23      145.29       -9.60     49.55 o 
   1   3  23     1499.40     1646.46    161.23 o 
   2   3  23       23.67      -81.66    101.60 o 
   3   3  23     1551.06     1624.95     75.28 o 
   4   3  23      334.24      367.02     57.74 o 
   5   3  23      338.75      383.92     71.67 o 
   6   3  23      202.86      215.10     75.24 o 
   7   3  23      121.68      215.86     41.92 o 
   8   3  23       79.87      110.76     48.26 o 
   0   4  23     1038.35     1206.92    110.19 o 
   1   4  23      503.57      458.73     40.91 o 
   2   4  23       78.97       60.88     46.50 o 
   3   4  23      232.11      222.94     32.57 o 
   4   4  23       31.70       42.19     39.51 o 
   5   4  23      229.67      248.60    118.26 o 
   6   4  23       78.21      110.96     39.42 o 
   7   4  23       22.03        2.72     43.19 o 
   8   4  23        0.12       47.55     47.65 o 
   1   5  23      159.40      135.53     37.06 o 
   2   5  23       35.82       -9.07     37.97 o 
   3   5  23      300.40      215.74     34.90 o 
   4   5  23      164.72      129.85     57.74 o 
   5   5  23      374.74      388.92     42.79 o 
   6   5  23       72.37      148.41     40.68 o 
   7   5  23      140.04       36.03     48.26 o 
   8   5  23        3.75      -32.43     94.19 o 
   0   6  23       23.78        8.02     50.78 o 
   1   6  23        4.77      -17.54     50.38 o 
   2   6  23     1174.35     1248.14     75.95 o 
   3   6  23      141.95       42.98     57.17 o 
   4   6  23     1026.76      941.49     84.98 o 
   5   6  23        5.59      -18.45    111.34 o 
   6   6  23      681.96      610.58     51.81 o 
   7   6  23       99.80      126.77     46.81 o 
   1   7  23      152.84      283.84     98.25 o 
   2   7  23        3.98       12.23     63.38 o 
   3   7  23      396.79      458.12     49.19 o 
   4   7  23       83.01      161.94     56.51 o 
   5   7  23      719.64      579.41     51.88 o 
   6   7  23      122.15       45.01     56.60 o 
   7   7  23      198.44      419.84     55.40 o 
   0   8  23        4.33      -53.25     53.25 o 
   1   8  23       33.44      -40.91     40.91 o 
   2   8  23       92.70       90.44     41.01 o 
   3   8  23       19.29        8.55     61.53 o 
   4   8  23      199.65       99.44     66.12 o 
   5   8  23       42.86      -24.41     95.74 o 
   6   8  23       74.67      124.76     81.94 o 
   1   9  23      314.59      323.76     40.77 o 
   2   9  23       45.89       68.12     37.27 o 
   3   9  23      116.86       19.55     44.35 o 
   4   9  23        0.59      -25.41     95.82 o 
   5   9  23       46.11       45.20     87.18 o 
   0  10  23     1183.48     1418.23    120.15 o 
   1  10  23       59.73       29.13     51.70 o 
   2  10  23      156.83      -41.23     41.23 o 
   3  10  23        3.33      -37.05     37.05 o 
   4  10  23      314.65      305.50    105.34 o 
   1  11  23      268.45      269.92    106.98 o 
   2  11  23        1.20        3.19     41.67 o 
   3  11  23      121.19      126.49     47.22 o 
   0   0  24     4876.19     4690.42    169.79 o 
   1   0  24       23.33       37.64     47.78 o 
   2   0  24     1447.19     1558.21    112.40 o 
   3   0  24       37.84      -46.72     46.72 o 
   4   0  24     1003.06      988.83     96.18 o 
   5   0  24       49.20      -27.24     51.57 o 
   6   0  24      731.87      993.06    101.91 o 
   7   0  24       63.59      135.32     67.00 o 
   8   0  24       80.87      -46.46     57.30 o 
   1   1  24     1929.90     1925.78     78.95 o 
   2   1  24        0.14       56.71     89.43 o 
   3   1  24     1060.56      960.35    130.95 o 
   4   1  24        5.82       12.95     36.28 o 
   5   1  24      891.49      867.73     58.48 o 
   6   1  24      339.24      281.53     58.98 o 
   7   1  24       45.09       41.25    119.80 o 
   8   1  24       28.29      116.89     45.68 o 
   0   2  24        0.22       68.32     57.83 o 
   1   2  24      208.03      207.04     37.40 o 
   2   2  24      291.81      310.37     60.52 o 
   3   2  24       10.08       11.72     85.33 o 
   4   2  24       59.95       44.60    114.16 o 
   5   2  24       12.33      -21.16     36.71 o 
   6   2  24       72.04       48.79     91.59 o 
   7   2  24        0.20      -90.01     90.01 o 
   8   2  24        0.02      101.38     49.54 o 
   1   3  24      996.72      862.44     55.29 o 
   2   3  24      471.65      477.85     41.49 o 
   3   3  24        3.36      -35.87     35.87 o 
   4   3  24        0.32       43.75     40.33 o 
   5   3  24      330.07      315.92     40.96 o 
   6   3  24       41.15       83.44     66.29 o 
   7   3  24      180.64      225.70     47.08 o 
   8   3  24        5.65      171.71     46.35 o 
   0   4  24      177.88      221.36     52.89 o 
   1   4  24     1212.07     1094.99     72.01 o 
   2   4  24      961.81     1023.56     67.81 o 
   3   4  24       33.55      -30.47     35.58 o 
   4   4  24      664.22      673.85     51.89 o 
   5   4  24       58.19      118.05     43.61 o 
   6   4  24      671.34      713.72     54.94 o 
   7   4  24        3.87        0.19    134.61 o 
   8   4  24      228.17      130.33     52.59 o 
   1   5  24      141.44       86.88     76.03 o 
   2   5  24      217.43      304.18     44.47 o 
   3   5  24      514.61      613.68     46.45 o 
   4   5  24        9.62      -22.21     58.09 o 
   5   5  24      154.59      119.84     47.10 o 
   6   5  24       85.24       37.35     44.91 o 
   7   5  24      529.63      566.65     53.44 o 
   0   6  24      329.83      463.25     60.65 o 
   1   6  24       96.18       20.26    139.81 o 
   2   6  24        0.40      -27.21     42.45 o 
   3   6  24       45.65       37.79     39.84 o 
   4   6  24       21.48       67.79     60.74 o 
   5   6  24        6.97       96.03     40.30 o 
   6   6  24        4.21      -51.85     54.17 o 
   7   6  24      181.41      140.67     49.50 o 
   1   7  24      780.69      738.02     52.82 o 
   2   7  24      192.06      113.52     71.67 o 
   3   7  24      818.61      834.67     56.94 o 
   4   7  24        5.63       49.98     59.24 o 
   5   7  24       31.74       23.95     78.02 o 
   6   7  24      112.88      102.12     42.36 o 
   0   8  24      800.72      724.10     76.34 o 
   1   8  24        0.81      -24.11     38.36 o 
   2   8  24     1139.83     1099.28     70.87 o 
   3   8  24       24.01      -34.17     38.39 o 
   4   8  24      610.43      629.86     71.58 o 
   5   8  24       38.37       76.36     43.10 o 
   6   8  24      114.24      226.50     40.14 o 
   1   9  24      678.95      700.50     54.22 o 
   2   9  24       42.06       62.90     50.64 o 
   3   9  24      493.69      448.90     45.95 o 
   4   9  24      176.16      129.59     42.47 o 
   5   9  24      241.79      435.91     63.07 o 
   0  10  24      106.96      121.92     64.88 o 
   1  10  24       54.40       55.88    124.61 o 
   2  10  24      145.44       40.95     95.82 o 
   3  10  24       24.96       -0.73     39.44 o 
   4  10  24       33.57       71.54     92.61 o 
   1  11  24        3.08       76.73     44.49 o 
   2  11  24        2.23       47.47     44.06 o 
   1   1  25     1488.26     1319.52     75.82 o 
   2   1  25      170.70       92.73     92.39 o 
   3   1  25      827.55      905.24     82.82 o 
   4   1  25      550.74      521.16     42.64 o 
   5   1  25        3.59       -6.52     84.58 o 
   6   1  25        0.31      -14.74     39.22 o 
   7   1  25      100.07       26.29     43.76 o 
   8   1  25        2.73      101.89     64.22 o 
   0   2  25     3331.20     3350.39    145.90 o 
   1   2  25       81.75       -3.91     36.87 o 
   2   2  25     1689.16     1491.29    120.95 o 
   3   2  25       41.63      -34.05     34.05 o 
   4   2  25      632.37      804.59    145.01 o 
   5   2  25      276.12      195.97     69.73 o 
   6   2  25      112.61      -23.72     44.08 o 
   7   2  25        0.97      120.10     43.25 o 
   8   2  25      403.43      375.71     49.64 o 
   1   3  25     2180.52     2417.28    223.07 o 
   2   3  25        0.05       85.55     35.50 o 
   3   3  25      936.58      891.43     58.92 o 
   4   3  25       58.28       89.68     45.09 o 
   5   3  25      151.94      193.61     44.71 o 
   6   3  25       71.25       31.43     43.81 o 
   7   3  25        2.36        9.50     44.92 o 
   8   3  25        1.29       78.50     43.03 o 
   0   4  25      385.90      437.60     60.03 o 
   1   4  25      454.04      340.30     77.13 o 
   2   4  25      534.25      617.56     48.43 o 
   3   4  25        1.05      -56.51     56.51 o 
   4   4  25       64.42       35.92     66.82 o 
   5   4  25      126.79      114.49     71.67 o 
   6   4  25        5.47       -4.93     42.45 o 
   7   4  25      125.16       44.22     47.59 o 
   1   5  25       35.96       12.02     40.20 o 
   2   5  25       13.68       14.85     38.35 o 
   3   5  25      227.20      134.73     45.54 o 
   4   5  25        8.61      -55.45     55.45 o 
   5   5  25       16.46      -26.93     41.04 o 
   6   5  25       15.94      -13.56     43.83 o 
   7   5  25      360.03      274.47     50.63 o 
   0   6  25       83.52      147.57     61.44 o 
   1   6  25        8.51       49.85     77.09 o 
   2   6  25      331.86      351.67     41.82 o 
   3   6  25        1.39      -41.77    132.28 o 
   4   6  25      618.81      623.25     70.52 o 
   5   6  25       16.87       10.82     36.37 o 
   6   6  25      472.88      499.79     51.66 o 
   7   6  25       17.38      -42.53     42.53 o 
   1   7  25      353.23      369.52     45.54 o 
   2   7  25       30.04      -31.88     65.19 o 
   3   7  25      119.14       55.80     67.75 o 
   4   7  25       71.30      110.72     53.33 o 
   5   7  25      337.81      355.06     44.50 o 
   6   7  25        0.07      120.41     44.06 o 
   0   8  25      332.07      429.75     67.79 o 
   1   8  25        1.18       54.86    113.50 o 
   2   8  25       57.82      132.55     45.21 o 
   3   8  25       51.76      146.30     43.53 o 
   4   8  25       63.19      151.54     66.82 o 
   5   8  25       19.68       65.66     90.84 o 
   1   9  25      120.38       79.62     45.51 o 
   2   9  25        4.57        1.80     39.05 o 
   3   9  25      112.48      118.30     43.10 o 
   4   9  25       29.60      -17.60     45.62 o 
   5   9  25       43.21      119.03     40.77 o 
   0  10  25      442.07      519.40     68.94 o 
   1  10  25        9.54      -25.69     42.02 o 
   2  10  25      105.40      169.96     49.17 o 
   3  10  25        2.24      -39.84     39.84 o 
   1  11  25      176.40      130.82     93.66 o 
   0   0  26     5094.50     5162.67    180.45 o 
   1   0  26        0.01       27.42     51.57 o 
   2   0  26     1064.24     1130.67    101.73 o 
   3   0  26      597.91      752.84     73.61 o 
   4   0  26      901.11      766.85     81.98 o 
   5   0  26       21.10       29.80     47.52 o 
   6   0  26      528.18      713.61     74.14 o 
   7   0  26       12.43      158.15     63.38 o 
   8   0  26       13.48      142.37     67.53 o 
   1   1  26     1554.63     1596.71     79.70 o 
   2   1  26      118.11      116.23     37.45 o 
   3   1  26      474.66      481.29     73.92 o 
   4   1  26       37.78      118.72     39.89 o 
   5   1  26      157.09      100.10     78.72 o 
   6   1  26       78.26      184.20     41.49 o 
   7   1  26       94.77      119.64     49.13 o 
   8   1  26        0.06      128.74     42.64 o 
   0   2  26      897.29      797.36     75.81 o 
   1   2  26      218.25      298.06     40.33 o 
   2   2  26       86.78      118.49     50.64 o 
   3   2  26       13.24       51.43     36.77 o 
   4   2  26       15.70       12.01     79.82 o 
   5   2  26       28.05       63.97     78.85 o 
   6   2  26       13.97       87.39     39.58 o 
   7   2  26       51.08       88.34     42.43 o 
   8   2  26        2.43      101.29     48.88 o 
   1   3  26       43.84       53.24    112.09 o 
   2   3  26       15.37       35.48     69.95 o 
   3   3  26        1.96       16.57     40.02 o 
   4   3  26      120.28      122.69     51.79 o 
   5   3  26     1028.13     1026.99     68.80 o 
   6   3  26       32.06       43.41     49.41 o 
   7   3  26       50.54      -31.01     45.82 o 
   0   4  26       31.96      115.57     49.19 o 
   1   4  26        4.39        2.76     35.66 o 
   2   4  26      374.37      321.88     41.80 o 
   3   4  26      145.52      147.03     67.35 o 
   4   4  26      798.08      875.55     59.69 o 
   5   4  26        0.85      -75.51    147.70 o 
   6   4  26      673.26      598.53     52.14 o 
   7   4  26       80.97      150.97     49.20 o 
   1   5  26       63.14      -25.66     39.17 o 
   2   5  26       32.48       87.65     40.81 o 
   3   5  26      935.92     1035.86    118.13 o 
   4   5  26       54.24        2.73     60.83 o 
   5   5  26      317.47      244.34     90.45 o 
   6   5  26       81.12       98.35     44.49 o 
   7   5  26       45.45      154.27     45.94 o 
   0   6  26      171.65      153.12     65.59 o 
   1   6  26      425.50      401.64     44.95 o 
   2   6  26       51.06      138.42     42.91 o 
   3   6  26       22.90       35.38     72.11 o 
   4   6  26       97.58       47.43     64.53 o 
   5   6  26       56.36      197.67     61.18 o 
   6   6  26        0.33       -4.12    142.10 o 
   1   7  26      153.29      235.91     44.54 o 
   2   7  26      110.39       61.41     60.17 o 
   3   7  26       35.96       49.39     38.38 o 
   4   7  26       16.81      -47.25     58.71 o 
   5   7  26       66.42       76.46     81.37 o 
   6   7  26      163.41       -8.50     63.21 o 
   0   8  26      363.52      372.19     63.21 o 
   1   8  26       61.30       99.73     73.56 o 
   2   8  26      305.80      310.96     44.90 o 
   3   8  26       32.89       52.71     35.87 o 
   4   8  26      373.34      353.32     64.18 o 
   5   8  26       53.19      -15.02     42.20 o 
   1   9  26      345.36      334.21     44.93 o 
   2   9  26      136.95      117.18     47.50 o 
   3   9  26      247.28      311.08     81.90 o 
   4   9  26       99.31       47.44     43.44 o 
   0  10  26       83.52      107.46     66.38 o 
   1  10  26       85.63       35.41     55.67 o 
   2  10  26       46.14      142.00     64.93 o 
   3  10  26       12.90       49.42     45.37 o 
   1   1  27       55.65       21.42     45.50 o 
   2   1  27       30.92       28.78     74.89 o 
   3   1  27      514.87      520.45    101.47 o 
   4   1  27      696.97      494.63     46.23 o 
   5   1  27      135.74      221.47     38.24 o 
   6   1  27        0.53       -2.22     40.11 o 
   7   1  27      237.98      340.38     65.59 o 
   0   2  27       25.24      142.46     55.01 o 
   1   2  27        1.87      -49.46     73.83 o 
   2   2  27     1042.85     1222.31     76.09 o 
   3   2  27      219.32      124.17     40.38 o 
   4   2  27      460.54      353.95     52.41 o 
   5   2  27       74.26      -19.04     43.21 o 
   6   2  27      127.24      144.85     46.94 o 
   7   2  27       11.37       45.39     45.11 o 
   1   3  27      273.79      232.97     35.96 o 
   2   3  27      271.17      327.55     41.24 o 
   3   3  27      186.39      103.11     54.17 o 
   4   3  27        0.01       82.27     79.03 o 
   5   3  27      458.90      510.53     50.49 o 
   6   3  27      169.42       64.72     78.50 o 
   7   3  27      203.09      188.55     46.79 o 
   0   4  27       39.44       23.89     55.01 o 
   1   4  27      147.47       90.77     94.59 o 
   2   4  27       13.58      126.82     38.73 o 
   3   4  27       73.23      167.29     45.01 o 
   4   4  27       81.57      141.68     41.57 o 
   5   4  27        1.38       43.60     48.31 o 
   6   4  27       42.35      150.72     51.03 o 
   7   4  27       39.72      -41.22     45.18 o 
   1   5  27       71.22       50.56     91.72 o 
   2   5  27       37.95       22.75     40.45 o 
   3   5  27      179.98      197.94     38.35 o 
   4   5  27        3.10       61.71     56.77 o 
   5   5  27        5.86       -1.63     42.97 o 
   6   5  27       73.02        8.15     47.18 o 
   0   6  27      826.79     1033.96     93.44 o 
   1   6  27      108.89      101.74     45.39 o 
   2   6  27      573.79      555.64     49.73 o 
   3   6  27       38.59      -36.50     36.50 o 
   4   6  27       91.78      154.27     51.39 o 
   5   6  27       30.41       77.47     43.68 o 
   6   6  27      352.24      369.01    141.31 o 
   1   7  27      508.15      440.50     46.72 o 
   2   7  27       29.53       52.26     63.60 o 
   3   7  27       89.14      147.81     43.88 o 
   4   7  27       57.58       -6.70     60.30 o 
   5   7  27      222.72      190.68     50.60 o 
   0   8  27      454.41      480.00     74.93 o 
   1   8  27        0.26       51.55    126.68 o 
   2   8  27        0.39        3.92     65.32 o 
   3   8  27       41.85       26.97     45.99 o 
   4   8  27       84.51       92.56     65.76 o 
   5   8  27        6.79      -20.46    132.14 o 
   1   9  27        8.27      114.40     49.45 o 
   2   9  27       26.52      -34.74    118.83 o 
   3   9  27       50.69       59.68     43.85 o 
   0  10  27      324.93      388.23     70.44 o 
   1  10  27       11.10       49.29     86.08 o 
   2  10  27      135.65       87.03    108.47 o 
   0   0  28     2893.00     3220.45    153.30 o 
   1   0  28       73.86      149.16     49.90 o 
   2   0  28      458.01      552.20     61.97 o 
   3   0  28      390.86      350.85     56.86 o 
   4   0  28      122.96      133.73     58.01 o 
   5   0  28      166.41      169.34     62.33 o 
   6   0  28      386.52      420.94     63.38 o 
   7   0  28       81.46      -16.57     59.94 o 
   1   1  28     1012.13     1088.93    133.55 o 
   2   1  28      228.43      156.25    128.97 o 
   3   1  28       91.03       42.43    115.00 o 
   4   1  28      475.92      512.05     49.35 o 
   5   1  28       47.07       22.33     73.96 o 
   6   1  28       71.88      -69.25     69.25 o 
   7   1  28      126.88       38.86     46.94 o 
   0   2  28      196.85      205.31     50.42 o 
   1   2  28     1202.58     1140.75     75.40 o 
   2   2  28      211.96      252.37     50.86 o 
   3   2  28       75.02       25.01     38.55 o 
   4   2  28        6.91      -38.23     38.23 o 
   5   2  28       32.95       20.25     79.03 o 
   6   2  28        9.68       46.09     45.63 o 
   7   2  28        5.40      -27.63     55.49 o 
   1   3  28       12.60       57.06     85.02 o 
   2   3  28      113.99      172.20     38.21 o 
   3   3  28       85.86       44.29     49.72 o 
   4   3  28       65.70       27.42     42.31 o 
   5   3  28      399.53      358.90     47.74 o 
   6   3  28        1.20      -65.84     82.91 o 
   7   3  28       57.15      105.10     66.38 o 
   0   4  28      486.34      497.37     67.09 o 
   1   4  28        0.37      100.85     45.75 o 
   2   4  28      157.18      244.80     42.20 o 
   3   4  28      266.26      264.81     41.38 o 
   4   4  28      297.27      271.71     97.85 o 
   5   4  28        8.45       37.56     98.95 o 
   6   4  28       95.98       61.89    117.51 o 
   1   5  28      234.97      227.66     79.43 o 
   2   5  28        4.65       24.71     66.60 o 
   3   5  28      749.54      779.74     58.27 o 
   4   5  28       54.37       56.07     58.36 o 
   5   5  28      113.39       -8.23     46.78 o 
   6   5  28        0.50       77.74    113.41 o 
   0   6  28       37.25      120.77     53.69 o 
   1   6  28      178.93       63.20     44.28 o 
   2   6  28      307.62      387.07     47.27 o 
   3   6  28        1.28      -28.68     39.86 o 
   4   6  28       26.05      135.76     58.53 o 
   5   6  28       13.77      -62.56     71.14 o 
   6   6  28        1.54      -29.14     48.55 o 
   1   7  28        3.11      -41.21     41.21 o 
   2   7  28      149.52      193.23     74.53 o 
   3   7  28       16.46       84.43     58.40 o 
   4   7  28       16.14       67.44     64.35 o 
   5   7  28       31.68       63.34     47.09 o 
   0   8  28       83.32      -59.50     59.50 o 
   1   8  28        0.72       34.54     47.25 o 
   2   8  28      207.41      188.22     54.16 o 
   3   8  28        0.00       69.70     43.92 o 
   4   8  28      160.92       69.29     63.74 o 
   1   9  28      156.55      118.55     53.29 o 
   2   9  28       22.10        4.38    115.09 o 
   3   9  28      224.59        3.34     48.41 o 
   1   1  29       63.94      -64.97     64.97 o 
   2   1  29      114.04       -3.57     41.76 o 
   3   1  29      126.89      133.04     39.20 o 
   4   1  29       72.56      -43.73     43.73 o 
   5   1  29      113.46        6.75     42.61 o 
   6   1  29       27.52      -42.34     42.34 o 
   7   1  29      202.61      208.63     42.66 o 
   0   2  29      152.37      285.80     56.77 o 
   1   2  29      207.08       85.13    118.21 o 
   2   2  29      104.17      108.01     42.00 o 
   3   2  29       44.97      123.13     43.44 o 
   4   2  29      568.84      581.62     51.27 o 
   5   2  29       41.02      -52.82     69.47 o 
   6   2  29      377.34      384.28     96.44 o 
   1   3  29      138.07      196.20     59.37 o 
   2   3  29       91.17      -60.81    187.28 o 
   3   3  29      183.94       31.27     64.79 o 
   4   3  29       24.79      100.77     44.71 o 
   5   3  29      322.65      290.31     46.97 o 
   6   3  29        0.67       62.69     80.88 o 
   0   4  29        0.20      -61.36     61.36 o 
   1   4  29       50.79      128.47     40.62 o 
   2   4  29        2.26      -31.60    133.51 o 
   3   4  29        7.21      -33.61     77.62 o 
   4   4  29       54.45       12.53     41.36 o 
   5   4  29       15.31       68.92     41.21 o 
   6   4  29       45.87      100.88     43.02 o 
   1   5  29       23.93       50.63     43.13 o 
   2   5  29       66.99       67.28     67.61 o 
   3   5  29       82.25      -11.58     46.56 o 
   4   5  29        4.79       22.83     64.71 o 
   5   5  29       82.12       79.92     43.70 o 
   6   5  29       13.54      -74.83    197.73 o 
   0   6  29      213.95      190.85     75.72 o 
   1   6  29        0.34       91.49     83.09 o 
   2   6  29      446.54      401.26     70.52 o 
   3   6  29       31.40      -45.13     45.13 o 
   4   6  29      126.62        0.00     70.61 o 
   5   6  29       47.76       53.26     49.39 o 
   1   7  29      284.90      313.41     45.22 o 
   2   7  29        5.19      116.26     46.70 o 
   3   7  29      274.32      245.92    108.87 o 
   4   7  29       33.40        3.97     57.92 o 
   0   8  29      282.38      308.01     68.94 o 
   1   8  29        0.15       79.84     44.07 o 
   2   8  29       68.42      206.05     48.19 o 
   3   8  29       95.69       61.94    120.77 o 
   1   9  29        6.54       31.72     94.63 o 
   2   9  29        0.50       41.17     78.37 o 
   0   0  30      327.33      392.64     59.77 o 
   1   0  30       23.37       98.20     58.18 o 
   2   0  30      348.79      411.68     63.21 o 
   3   0  30      206.31      437.60     60.30 o 
   4   0  30      348.91      239.60     59.06 o 
   5   0  30       37.52      170.23     64.00 o 
   6   0  30      669.89      837.99     91.59 o 
   1   1  30        5.76       54.39     38.30 o 
   2   1  30       73.67       81.52     43.32 o 
   3   1  30       11.05       -7.34     43.72 o 
   4   1  30       36.25      -19.11     62.33 o 
   5   1  30      494.66      532.17     69.73 o 
   6   1  30       96.69      120.93     47.37 o 
   0   2  30      559.72      463.69     65.06 o 
   1   2  30       89.93      146.97     45.04 o 
   2   2  30        7.22      -68.46     87.18 o 
   3   2  30       11.19      -11.98     87.71 o 
   4   2  30      181.16      127.37     54.31 o 
   5   2  30      154.67      119.74     49.15 o 
   6   2  30        8.95        0.79    160.09 o 
   1   3  30      368.74      378.71     44.91 o 
   2   3  30       19.99        9.33     39.71 o 
   3   3  30       28.63       39.01     96.13 o 
   4   3  30      258.07      302.70     42.21 o 
   5   3  30       72.68       46.98    118.48 o 
   6   3  30       15.49       99.65     44.35 o 
   0   4  30     1033.35     1109.24     96.35 o 
   1   4  30      230.22      261.69     45.03 o 
   2   4  30      216.22      241.64     93.84 o 
   3   4  30       87.23       53.81     47.32 o 
   4   4  30      195.15      248.76     88.24 o 
   5   4  30       35.17      -27.06     44.31 o 
   6   4  30      160.29      145.44    111.38 o 
   1   5  30      297.23      327.92     91.81 o 
   2   5  30        1.34      159.77     46.73 o 
   3   5  30      347.63      345.20    113.59 o 
   4   5  30       23.86       44.34     62.50 o 
   5   5  30       78.68       79.04     63.82 o 
   0   6  30       27.72      105.52     69.29 o 
   1   6  30      203.66      153.43     43.94 o 
   2   6  30       70.89       32.73     83.35 o 
   3   6  30       19.78       47.24     43.90 o 
   4   6  30       14.69       -9.79     73.96 o 
   5   6  30        0.83      142.45     47.76 o 
   1   7  30        0.39      -27.94    122.36 o 
   2   7  30       70.40       11.29     46.22 o 
   3   7  30       89.34       79.37     50.14 o 
   4   7  30       82.22       62.24     63.12 o 
   0   8  30       49.22      -33.23     70.88 o 
   1   8  30       12.98       -1.59    135.58 o 
   2   8  30      423.47      428.85     51.18 o 
   3   8  30       17.69        9.36     42.90 o 
   1   1  31      108.46      155.95     44.36 o 
   2   1  31      156.10       65.38     76.03 o 
   3   1  31      318.87      290.33     40.27 o 
   4   1  31      114.61       97.42     47.06 o 
   5   1  31       11.49      -24.39    120.55 o 
   6   1  31       55.01       81.13    105.26 o 
   0   2  31      564.74      255.29     85.77 o 
   1   2  31       41.00      -47.77     63.03 o 
   2   2  31      350.88      442.73     45.40 o 
   3   2  31        2.16       54.82     95.07 o 
   4   2  31      149.97      180.49     64.48 o 
   5   2  31        3.93       32.05    130.82 o 
   6   2  31      120.81      154.67     52.45 o 
   1   3  31      366.80      352.70    114.60 o 
   2   3  31       15.11       61.23     37.43 o 
   3   3  31      109.13      -11.75     98.29 o 
   4   3  31        5.52       -2.75    148.85 o 
   5   3  31      102.11       88.41     47.85 o 
   0   4  31      211.96       72.29     77.58 o 
   1   4  31       99.68      -82.30     86.74 o 
   2   4  31        1.86     -133.01    133.11 o 
   3   4  31        1.16       42.01     52.54 o 
   4   4  31        9.56      -55.18     55.18 o 
   5   4  31        3.47       24.67     62.41 o 
   1   5  31       19.04       75.60     81.45 o 
   2   5  31       85.54      157.75     44.45 o 
   3   5  31       88.98      172.86     43.43 o 
   4   5  31       13.58       98.12     71.76 o 
   5   5  31       76.07      203.80     54.44 o 
   0   6  31      273.14      375.36     69.47 o 
   1   6  31        0.07      -89.53    111.03 o 
   2   6  31      269.72      188.44     57.22 o 
   3   6  31        1.41      -32.81     43.23 o 
   4   6  31      154.15      133.38     73.43 o 
   1   7  31      205.41      244.99     48.72 o 
   2   7  31        0.31      -53.11     53.11 o 
   3   7  31      204.97      175.68    145.76 o 
   0   8  31       76.78      158.85     74.40 o 
   1   8  31       22.17       32.06     49.32 o 
   0   0  32       85.29       55.71     58.45 o 
   1   0  32      513.07      614.96     72.82 o 
   2   0  32       42.56      -12.08     56.68 o 
   3   0  32       10.65       48.13     57.48 o 
   4   0  32      384.41      423.67     66.03 o 
   5   0  32        1.85       49.72     61.36 o 
   1   1  32       10.08       92.77     55.71 o 
   2   1  32        0.01      -36.66     40.92 o 
   3   1  32       91.08       51.31     52.30 o 
   4   1  32       57.01       64.10     38.29 o 
   5   1  32      350.63      297.28     88.46 o 
   0   2  32      228.56      343.10     62.15 o 
   1   2  32        0.08      -12.99     39.76 o 
   2   2  32       84.89       62.91     45.12 o 
   3   2  32        8.24      122.18     36.09 o 
   4   2  32       56.81      138.78     47.10 o 
   5   2  32        9.07       40.52     42.39 o 
   1   3  32      633.33      486.71     52.82 o 
   2   3  32       17.31       28.54    145.67 o 
   3   3  32       85.17      195.33     48.24 o 
   4   3  32       42.74      -41.26     41.26 o 
   5   3  32       69.43       92.21     88.07 o 
   0   4  32     1097.08     1299.13    125.27 o 
   1   4  32       96.87      152.52     46.54 o 
   2   4  32      198.56      219.33     41.77 o 
   3   4  32      100.81      -28.33     49.74 o 
   4   4  32      275.65      324.21     48.04 o 
   1   5  32      311.41      417.48     49.33 o 
   2   5  32        0.22      -74.55    141.13 o 
   3   5  32      223.88      206.21     46.70 o 
   4   5  32       48.28      138.75     71.05 o 
   0   6  32       13.51       12.34     74.93 o 
   1   6  32       32.45      -14.70     48.09 o 
   2   6  32       78.21      -66.30    116.36 o 
   3   6  32        0.00      -20.59     47.56 o 
   1   7  32       70.35      137.30     59.50 o 
   2   7  32       14.87      104.39     80.66 o 
   1   1  33      116.22      110.02     53.33 o 
   2   1  33       95.97       25.40     63.25 o 
   3   1  33      181.57       98.28    112.00 o 
   4   1  33       27.50       68.30     48.31 o 
   5   1  33       42.91       55.98     47.28 o 
   0   2  33       43.33      168.64     62.68 o 
   1   2  33       20.05      129.50     59.24 o 
   2   2  33      369.57      412.17     46.53 o 
   3   2  33        2.19      -21.04     39.40 o 
   4   2  33      260.54      380.86     74.14 o 
   5   2  33        0.44       42.79     45.41 o 
   1   3  33       86.34       43.15    108.78 o 
   2   3  33       12.88      -42.31     42.31 o 
   3   3  33      111.88       67.18     53.29 o 
   4   3  33       20.08      -40.07     40.07 o 
   0   4  33        5.67      -24.77     73.61 o 
   1   4  33       43.08      -35.13     48.44 o 
   2   4  33        5.72       46.54     45.78 o 
   3   4  33       18.08       89.34     46.67 o 
   4   4  33        0.06      -86.13     86.13 o 
   1   5  33      251.84      176.22     64.97 o 
   2   5  33        0.26       -6.95     48.49 o 
   3   5  33      160.73      126.88     47.83 o 
   0   6  33      272.22      260.23     66.38 o 
   1   6  33       21.11      -47.43     47.43 o 
   2   6  33      318.21      373.40     51.77 o 
   0   0  34     1185.92      889.65     97.15 o 
   1   0  34       55.14       14.90     61.71 o 
   2   0  34      187.59      471.45     64.35 o 
   3   0  34       58.08      -17.01     68.67 o 
   4   0  34        4.53      -50.78     54.74 o 
   1   1  34      265.65      283.20     50.17 o 
   2   1  34       13.64       49.18     40.45 o 
   3   1  34       51.93       64.29     48.06 o 
   4   1  34       27.76      -73.48     73.48 o 
   0   2  34       83.15      -29.36     60.91 o 
   1   2  34        0.00      -39.90     40.13 o 
   2   2  34       63.54       76.45    133.33 o 
   3   2  34       13.27      -39.13     39.13 o 
   4   2  34        9.10       57.82     65.10 o 
   1   3  34      258.97      302.00     45.60 o 
   2   3  34        0.37      -21.61     43.87 o 
   3   3  34      105.04       24.49    172.91 o 
   4   3  34        0.02       -0.92     55.10 o 
   0   4  34      486.99      426.23     68.50 o 
   1   4  34       80.32      158.39     49.35 o 
   2   4  34      377.64      394.59     50.49 o 
   3   4  34        3.14      -46.59     46.59 o 
   1   5  34      247.03      263.99     53.11 o 
   2   5  34        9.68       21.40     47.19 o 
   0   6  34        0.80      -47.07     72.90 o 
   1   1  35       94.71       92.05     45.22 o 
   2   1  35       30.62       -2.14    141.84 o 
   3   1  35      140.28      154.67     50.46 o 
   0   2  35      179.69      218.45     64.00 o 
   1   2  35       68.38       41.57     43.94 o 
   2   2  35      220.11       63.90    139.06 o 
   3   2  35       21.33      -49.62    192.57 o 
   1   3  35       46.70      -20.76     45.17 o 
   2   3  35        5.65      -43.96     43.96 o 
   3   3  35       82.64      118.26     51.72 o 
   0   4  35       13.23      -59.94     64.18 o 
   1   4  35        0.18       51.58     47.02 o 
   2   4  35        4.19       49.33     46.48 o 
   0   0  36      221.21      239.78     63.38 o 
   1   0  36       18.71      137.52     63.56 o 
   2   0  36      252.99      312.86     61.09 o 
   1   1  36      121.93       30.19     86.83 o 
   2   1  36        0.48       25.10     45.81 o 
   0   2  36       72.99      -69.91     69.91 o 
   1   2  36       12.23       44.90     49.19 o 
   2   2  36       33.99       16.41     48.77 o 
   1   3  36      112.78      -80.35    142.46 o 
                                                 
